# Supplementary material for: GWAS and Transcriptome Analysis Reveal Key Genes Affecting Root Growth under Low Nitrogen Supply in Maize
Source: Genes (Basel). 2022 Sep 11;13(9):1632. doi: 10.3390/genes13091632 (PMC9498817; doi:10.3390/genes13091632)
Supplement: Supplementary file 1 [file genes-13-01632-s001.zip]

Archive with 2 entries (2 files):
- Supplementary Figure S1¿CS11.pdf
- Supplementary Tables.xlsx
