# Supplementary material for: GWAS and Transcriptome Analysis Reveal Key Genes Affecting Root Growth under Low Nitrogen Supply in Maize
Source: Genes (Basel). 2022 Sep 11;13(9):1632. doi: 10.3390/genes13091632 (PMC9498817; doi:10.3390/genes13091632)
Supplement: Supplementary file 1 [file genes-13-01632-s001.zip › Supplementary Tables.xlsx]

## Sheet: Table S1
Table S1. Summary of the root and shoot traits and their measurements in this study
Abbreviation	Full name	Unit	Measuring method
PH	Plant height	cm	measured from the coleoptilar to the tip of the longest leaf
LL	Leaf length	cm	measured of the third expanded leaf by a ruler
LW	Leaf width	cm	measured of the third expanded leaf by a ruler
SPAD	SPAD	-	measured using a SPAD-502 PLUS chlorophyll (Minolta, Japan)
SDW	Shoot dry weight	mg	measured by electronic balance
PRL	Primary root length	cm	measured by a ruler
TPRL	Total length of primary root	cm	measured by image analysis software
PRSA	Primary root surface area	cm2	measured by image analysis software
APRD	Average diameter of primary root	mm	measured by image analysis software
PRV	Primary root volume	cm3	measured by image analysis software
PLRL	Lateral root length of primary root	cm	measured by image analysis software
PRL005	L<=0.5 (Primary root length between 0 and 0.5mm in diameter)	cm	measured by image analysis software
PRL0510	0.5<L<=1.0 (Primary root length between 0.5mm and 1mm in diameter)	cm	measured by image analysis software
PRL10	L>1.0 (Primary root length greater than 1.0 mm in diameter)	cm	measured by image analysis software
ASRL	Average length of seminal roots	cm	measured by a ruler
SRL	Seminal roots length	cm	measured by a ruler
SRN	Seminal roots number	number	Count of the seminal roots
TSRL	Total length of seminal root	cm	measured by image analysis software
SRSA	Seminal root surface area	cm2	measured by image analysis software
ASRD	Average diameter of seminal root	mm	measured by image analysis software (WinRhizo Pro 2009)
TSRV	Total seminal roots volume	cm3	measured by image analysis software
SLRL	Lateral root length of seminal root	cm	measured by image analysis software
SRL005	L<=0.5 (Seminal root length between 0 and 0.5mm in diameter)	cm	measured by image analysis software
SRL0510	0.5<L<=1.0 (Seminal root length between 0.5mm and 1mm in diameter)	cm	measured by image analysis software
SRL10	L>1.0 (Seminal root length greater than 1.0 mm in diameter)	cm	measured by image analysis software
CRN	Crown root number	number	Count of the crown roots
HL	Hypocotyl length	cm	measured by a ruler
RDW	Root dry weight	mg	measured by electronic balance

## Sheet: Table S2
Table S2. Primer sequences used for RT-qPCR analysis.
GeneID	Forward	Reverse
ZmNAC36	GACGGGTGCAGCTTCTTCTA	ATCATCCCATGGCGTTGTTG
GRMZM2G159500	ACAAGGAGATCTTCAGGGGC	CCTTGTTGAACACCTTGCACA
GRMZM2G033126	CCGAGGTGCGAAATAATGGC	CGTTGCCGAGTCCATCACTA
GRMZM2G074672	GCGAGGCTGACCACTACAA	CCCGTACTGCGACAGGATGT
GRMZM2G083474	GAGAAGATCCGCCTCCACAA	CAGCTGAAAATGCGTGGCAG
GRMZM2G404922	CAAGCGGGGAGAGCATCTTA	GACCAGAAGACACCATACCTCC
GRMZM2G044762	CCTCTTCAACCACTCCGACG	TTGCATCGCCATCCTAACCT

## Sheet: Table S3
Table S3. Phenotypic variation in 213 inbred lines under normal (CK) and low nitrogen (LN) conditions
Treatment	Trait	n	Mean	sd	Min	Max	Median	CV	Skew	Kurtosis	ANOVA
											Treatment	Lines	G×E
CK	PH	213	39.85	6.41	20.23	59.88	39.97	16.1	-0.07	0.36	6048.30***	838.22***	61.57***
LN	PH	213	37.44	6.76	19.13	57.09	37.2	18.06	-0.01	-0.07
CK	LL	213	27.36	5.32	10.85	43.88	27.71	19.44	-0.14	0.37	11431.37***	553.81***	97.18***
LN	LL	213	24.03	6.01	11.36	41.43	23.65	25.02	0.25	-0.36
CK	LW	213	1.09	0.18	0.56	1.6	1.09	16.2	0.02	0.5	0.71***	0.55***	0.06***
LN	LW	213	1.07	0.18	0.55	1.57	1.09	16.45	-0.29	0.55
CK	SPAD	213	27.37	4.2	12.05	38.09	27.71	15.34	-0.56	1.28	4966.42***	286.64***	73.29***
LN	SPAD	213	25.47	4.43	13.41	35.86	25.47	17.39	-0.23	-0.28
CK	SDW	213	109.71	39.08	29.58	329.17	105	35.62	1.21	4.1	72736.21***	9159.24***	1060.85***
LN	SDW	212	96.05	34.11	31.67	219.17	92.5	35.51	0.7	0.66
CK	PRL	213	21.76	2.48	12.2	29.9	21.63	11.41	0.14	1.28	89949.05***	268.15***	73.95***
LN	PRL	213	30.56	5.07	19.24	53.81	30.28	16.6	0.64	1.27
CK	TPRL	213	140.36	53.5	25.39	361.97	130.68	38.11	0.68	0.73	622872.76***	32075.56***	6293.55***
LN	TPRL	213	171.14	62.58	32.84	397.35	162.67	36.57	0.85	1.06
CK	PRSA	213	14.26	4.76	4.49	32.64	13.49	33.35	0.65	0.43	3574.19***	258.00***	43.74***
LN	PRSA	213	16.47	5.42	5.47	33.9	15.49	32.89	0.87	0.79
CK	APRD	213	0.34	0.04	0.26	0.56	0.33	13.33	1.43	4.29	0.16***	0.02***	0.005***
LN	APRD	213	0.32	0.05	0.24	0.56	0.31	14.38	1.76	5.88
CK	PRV	213	0.12	0.04	0.05	0.25	0.11	33.35	0.84	0.68	0.08***	0.02***	0.003***
LN	PRV	213	0.13	0.04	0.05	0.27	0.12	33.35	0.87	0.43
CK	PLRL	213	118.75	52.45	9.81	332.47	108.32	44.17	0.7	0.64	97978.56***	9687.57***	2308.68***
LN	PLRL	213	141.15	60.14	11.16	343.54	130.8	42.61	0.88	1.06
CK	PRL005	213	117.72	50.38	11.71	323.74	108.08	42.8	0.71	0.69	481319.36***	27006.69***	5840.88***
LN	PRL005	213	145.17	58.63	13.58	354.55	136.75	40.39	0.83	1.01
CK	PRL0510	213	18.98	2.98	12.02	30.57	18.98	15.71	0.56	0.97	9294.93***	170.25***	55.18***
LN	PRL0510	213	22.58	5.43	10.07	37.95	22.49	24.06	0.39	-0.09
CK	PRL10	213	4.1	2.27	0.65	16.18	3.6	55.24	1.45	3.52	177.53***	37.13***	6.20***
LN	PRL10	213	3.61	1.95	0.41	12.4	3.31	53.98	1.48	3.57
CK	ASRL	213	19.02	2.54	12.35	27.37	18.82	13.34	0.19	0.41	43829.03***	227.48***	47.02***
LN	ASRL	213	25.03	4.61	10.5	37.42	24.91	18.43	0.02	-0.09
CK	SRL	213	50.6	15.28	10.6	97.71	48.73	30.2	0.28	-0.1	671374.28***	7134.30***	1558.19***
LN	SRL	213	74.73	25.5	10.5	163.6	71.86	34.12	0.45	0.15
CK	SRN	213	2.66	0.66	1	4.33	2.63	24.84	0.15	-0.57	77.29***	7.42***	1.89***
LN	SRN	213	2.94	0.73	1	4.92	2.92	24.84	0.2	-0.23
CK	TSRL	213	182.17	86.89	36.16	598.88	171.09	47.7	1.02	1.86	47787.10**	64298.98***	14063.23***
LN	TSRL	213	190.86	96.29	25.1	592.68	182.63	50.45	0.78	0.83
CK	SRSA	213	20.82	7.9	4.79	54.75	19.33	37.96	0.86	1.26	3635.76***	577.65***	103.87***
LN	SRSA	213	23.13	8.85	5.34	49.17	23.35	38.26	0.43	-0.13
CK	ASRD	213	0.4	0.07	0.27	0.66	0.38	18.25	1.07	1.14	0.75***	0.07***	0.01***
LN	ASRD	213	0.44	0.11	0.26	0.88	0.42	24.86	1.52	2.75
CK	SLRL	213	133.05	78.12	17.19	501.17	121.32	58.71	1.12	1.81	40384.22**	17176.29***	5487.39**
LN	SLRL	213	119.74	79.31	3.77	493.9	106.96	66.23	1.09	1.7
CK	SRL005	213	148.78	77.01	21.58	509.56	134.45	51.76	1.06	1.7	18304.18*	49348.82***	12498.10***
LN	SRL005	213	154.82	86.46	21.02	527.69	144.71	55.84	0.94	1.21
CK	SRL0510	213	30.03	15.87	1.87	81.65	28.26	52.86	0.5	-0.23	6624.94***	2363.45***	408.21***
LN	SRL0510	213	32.86	18.92	0.34	84.81	31.51	57.59	0.49	-0.41
CK	SRL10	213	2.33	0.86	0.78	6.88	2.18	36.94	1.3	3.34	4.01*	5.00***	2.07***
LN	SRL10	213	2.44	0.9	0.74	5.87	2.36	37	0.88	1.08
CK	CRN	213	4.97	1.48	1.4	9.93	4.9	29.66	0.47	0.3	66.91***	41.08***	5.40***
LN	CRN	213	4.75	1.63	1	10.75	4.5	34.19	0.66	0.91
CK	HL	213	1.44	0.43	0.54	3.42	1.39	29.7	1.08	2.63	ns	2.84***	0.63***
LN	HL	213	1.45	0.43	0.3	3.08	1.39	29.77	0.51	0.63
CK	RDW	213	6.51	2.29	1.42	14.58	6.25	35.16	0.79	1.06	301.44***	35.68***	4.20*
LN	RDW	213	7.38	2.32	1.75	15.67	7	31.44	0.63	0.86
CK	TSRV	213	0.19	0.06	0.05	0.44	0.19	31.53	0.64	1.08	1.05***	0.04***	0.007***
LN	TSRV	213	0.23	0.08	0.05	0.44	0.23	32.57	0.17	-0.24
Plasticity	PH	213	-0.06	0.09	-0.44	0.24	-0.05	-156.95	-0.55	1.78
Plasticity	LL	213	-0.12	0.16	-0.53	0.27	-0.1	-134.61	-0.1	-0.31
Plasticity	LW	213	-0.02	0.11	-0.4	0.33	-0.01	-722.49	-0.19	1.3
Plasticity	SPAD	213	-0.06	0.17	-0.47	1.05	-0.04	-294.38	1.75	11.14
Plasticity	SDW	212	-0.1	0.21	-0.57	0.6	-0.12	-201.32	0.67	0.92
Plasticity	PRL	213	0.4	0.16	0.04	1.17	0.39	39.93	0.99	2.31
Plasticity	TPRL	213	0.3	0.43	-0.56	2.66	0.24	144.49	1.29	4.7
Plasticity	PRSA	213	0.2	0.33	-0.61	1.89	0.17	161.23	0.94	2.91
Plasticity	APRD	213	-0.04	0.1	-0.35	0.23	-0.05	-219.94	0.14	0.37
Plasticity	PRV	213	0.12	0.29	-0.64	1.5	0.09	238.35	1.06	3.42
Plasticity	PLRL	213	0.3	0.58	-0.73	5.36	0.2	192.58	3.44	26.27
Plasticity	PRL005	213	0.34	0.5	-0.66	3.08	0.26	148.81	1.1	3.41
Plasticity	PRL0510	213	0.19	0.24	-0.45	0.92	0.18	124.96	0.25	-0.03
Plasticity	PRL10	213	-0.03	0.48	-0.84	4.34	-0.07	-1849.3	3.76	29.96
Plasticity	ASRL	213	0.32	0.17	-0.52	0.82	0.31	53	-0.45	2.67
Plasticity	SRL	213	0.5	0.37	-0.39	1.69	0.46	74.28	0.66	0.46
Plasticity	SRN	213	0.14	0.27	-0.5	1.08	0.12	196.5	0.68	0.61
Plasticity	TSRL	213	0.11	0.45	-0.78	1.56	0.03	400.62	0.79	0.53
Plasticity	SRSA	213	0.15	0.33	-0.66	1.35	0.12	219.85	0.47	0.67
Plasticity	ASRD	213	0.1	0.21	-0.32	1.26	0.07	206.83	1.66	5.13
Plasticity	SLRL	213	0.04	0.73	-0.97	3.89	-0.1	1796.07	1.96	5.48
Plasticity	SRL005	213	0.12	0.53	-0.78	2.62	0.02	427.73	1.08	2.02
Plasticity	SRL0510	213	0.22	0.76	-0.99	6.28	0.08	344.31	3.14	18.68
Plasticity	SRL10	213	0.14	0.49	-0.71	2.52	0.04	354.51	1.28	2.84
Plasticity	CRN	213	-0.03	0.24	-0.71	1.3	-0.06	-758.04	1.33	6.01
Plasticity	HL	213	0.04	0.28	-0.72	1.21	0.01	706.48	1.02	2.02
Plasticity	RDW	213	0.19	0.34	-0.38	2.06	0.11	184.64	2.28	8.16
Plasticity	TSRV	213	0.24	0.3	-0.77	1.31	0.22	126.19	0.34	1.43

## Sheet: Table S4
Table S4. Significant SNPs associated with observed traits detected by GWAS
Trait	Marker	Chr	Pos	p	MarkerR2	REF	ALT	SNP impact
LW_CK	S3_12997401	3	12997401	3.8166e-06	0.1147	T	A	A|upstream_gene_variant|MODIFIER|GRMZM2G033126|GRMZM2G033126|transcript|GRMZM2G033126_T01.1|protein_coding||c.-239A>T|||||239|,A|intergenic_region|MODIFIER|GRMZM2G033126-GRMZM2G023952|GRMZM2G033126-GRMZM2G023952|intergenic_region|GRMZM2G033126-GRMZM2G023952|||n.12997401T>A||||||
SPAD_CK	S4_28918333	4	28918333	9.3019e-08	0.17564	T	G	G|intergenic_region|MODIFIER|GRMZM2G431314-GRMZM2G007734|GRMZM2G431314-GRMZM2G007734|intergenic_region|GRMZM2G431314-GRMZM2G007734|||n.28918333T>G||||||
SRSA_CK	S10_91176557	10	91176557	2.8217e-06	0.11699	A	C	C|intergenic_region|MODIFIER|GRMZM2G306237-GRMZM2G039381|GRMZM2G306237-GRMZM2G039381|intergenic_region|GRMZM2G306237-GRMZM2G039381|||n.91176557A>C||||||
ASRD_CK	S1_194487684	1	194487684	4.5736e-06	0.11321	C	T	T|upstream_gene_variant|MODIFIER|GRMZM2G098986|GRMZM2G098986|transcript|GRMZM2G098986_T02.2|protein_coding||c.-399G>A|||||399|,T|intron_variant|MODIFIER|GRMZM2G098986|GRMZM2G098986|transcript|GRMZM2G098986_T01.2|protein_coding|2/2|c.416+575G>A||||||
ASRD_CK	S4_28918333	4	28918333	8.2161e-06	0.11709	T	G	G|intergenic_region|MODIFIER|GRMZM2G431314-GRMZM2G007734|GRMZM2G431314-GRMZM2G007734|intergenic_region|GRMZM2G431314-GRMZM2G007734|||n.28918333T>G||||||
TSRV_CK	S6_132249493	6	132249493	9.6466e-06	0.10364	C	T	T|upstream_gene_variant|MODIFIER|GRMZM2G032896|GRMZM2G032896|transcript|GRMZM2G032896_T01.1|protein_coding||c.-735G>A|||||531|,T|intergenic_region|MODIFIER|GRMZM2G032896-GRMZM2G032955|GRMZM2G032896-GRMZM2G032955|intergenic_region|GRMZM2G032896-GRMZM2G032955|||n.132249493C>T||||||
TSRV_CK	S10_91176557	10	91176557	3.4645e-06	0.11451	A	C	C|intergenic_region|MODIFIER|GRMZM2G306237-GRMZM2G039381|GRMZM2G306237-GRMZM2G039381|intergenic_region|GRMZM2G306237-GRMZM2G039381|||n.91176557A>C||||||
SPAD_CK	S4_28918336	4	28918336	6.143e-07	0.1515	C	T	T|intergenic_region|MODIFIER|GRMZM2G431314-GRMZM2G007734|GRMZM2G431314-GRMZM2G007734|intergenic_region|GRMZM2G431314-GRMZM2G007734|||n.28918336C>T||||||
SPAD_CK	S10_93922506	10	93922506	6.1546e-06	0.12017	A	G	G|downstream_gene_variant|MODIFIER|GRMZM5G863097|GRMZM5G863097|transcript|GRMZM5G863097_T02.1|protein_coding||c.*1007T>C|||||1007|,G|downstream_gene_variant|MODIFIER|GRMZM5G863097|GRMZM5G863097|transcript|GRMZM5G863097_T01.1|protein_coding||c.*3966T>C|||||3851|,G|intergenic_region|MODIFIER|GRMZM2G701389-GRMZM5G863097|GRMZM2G701389-GRMZM5G863097|intergenic_region|GRMZM2G701389-GRMZM5G863097|||n.93…
SPAD_CK	S10_93922514	10	93922514	6.1546e-06	0.12017	C	T	T|downstream_gene_variant|MODIFIER|GRMZM5G863097|GRMZM5G863097|transcript|GRMZM5G863097_T02.1|protein_coding||c.*999G>A|||||999|,T|downstream_gene_variant|MODIFIER|GRMZM5G863097|GRMZM5G863097|transcript|GRMZM5G863097_T01.1|protein_coding||c.*3958G>A|||||3843|,T|intergenic_region|MODIFIER|GRMZM2G701389-GRMZM5G863097|GRMZM2G701389-GRMZM5G863097|intergenic_region|GRMZM2G701389-GRMZM5G863097|||n.9392…
SPAD_CK	S10_93922554	10	93922554	5.4147e-06	0.12156	A	G	G|downstream_gene_variant|MODIFIER|GRMZM5G863097|GRMZM5G863097|transcript|GRMZM5G863097_T02.1|protein_coding||c.*959T>C|||||959|,G|downstream_gene_variant|MODIFIER|GRMZM5G863097|GRMZM5G863097|transcript|GRMZM5G863097_T01.1|protein_coding||c.*3918T>C|||||3803|,G|intergenic_region|MODIFIER|GRMZM2G701389-GRMZM5G863097|GRMZM2G701389-GRMZM5G863097|intergenic_region|GRMZM2G701389-GRMZM5G863097|||n.9392…
SPAD_CK	S10_93922587	10	93922587	5.4147e-06	0.12156	A	T	T|downstream_gene_variant|MODIFIER|GRMZM5G863097|GRMZM5G863097|transcript|GRMZM5G863097_T02.1|protein_coding||c.*926T>A|||||926|,T|downstream_gene_variant|MODIFIER|GRMZM5G863097|GRMZM5G863097|transcript|GRMZM5G863097_T01.1|protein_coding||c.*3885T>A|||||3770|,T|intergenic_region|MODIFIER|GRMZM2G701389-GRMZM5G863097|GRMZM2G701389-GRMZM5G863097|intergenic_region|GRMZM2G701389-GRMZM5G863097|||n.9392…
SPAD_CK	S10_93922622	10	93922622	5.5647e-06	0.12119	T	C	C|downstream_gene_variant|MODIFIER|GRMZM5G863097|GRMZM5G863097|transcript|GRMZM5G863097_T02.1|protein_coding||c.*891A>G|||||891|,C|downstream_gene_variant|MODIFIER|GRMZM5G863097|GRMZM5G863097|transcript|GRMZM5G863097_T01.1|protein_coding||c.*3850A>G|||||3735|,C|intergenic_region|MODIFIER|GRMZM2G701389-GRMZM5G863097|GRMZM2G701389-GRMZM5G863097|intergenic_region|GRMZM2G701389-GRMZM5G863097|||n.9392…
SPAD_CK	S10_93922633	10	93922633	5.5647e-06	0.12119	A	G	G|downstream_gene_variant|MODIFIER|GRMZM5G863097|GRMZM5G863097|transcript|GRMZM5G863097_T02.1|protein_coding||c.*880T>C|||||880|,G|downstream_gene_variant|MODIFIER|GRMZM5G863097|GRMZM5G863097|transcript|GRMZM5G863097_T01.1|protein_coding||c.*3839T>C|||||3724|,G|intergenic_region|MODIFIER|GRMZM2G701389-GRMZM5G863097|GRMZM2G701389-GRMZM5G863097|intergenic_region|GRMZM2G701389-GRMZM5G863097|||n.9392…
HL_CK	S5_209574108	5	209574108	7.9155e-06	0.10316	G	T	T|intron_variant|MODIFIER|GRMZM2G046885|GRMZM2G046885|transcript|GRMZM2G046885_T01.1|protein_coding|1/7|c.182+140G>T||||||,T|intron_variant|MODIFIER|GRMZM2G046885|GRMZM2G046885|transcript|GRMZM2G046885_T02.1|protein_coding|1/5|c.182+140G>T||||||WARNING_TRANSCRIPT_NO_STOP_CODON
SRN_CK	S7_7188616	7	7188616	6.2058e-06	0.10941	A	G	G|intergenic_region|MODIFIER|GRMZM2G018508-GRMZM2G408379|GRMZM2G018508-GRMZM2G408379|intergenic_region|GRMZM2G018508-GRMZM2G408379|||n.7188616A>G||||||
APRD_CK	S1_178972232	1	178972232	1.1762e-06	0.12677	G	T	T|intergenic_region|MODIFIER|GRMZM2G428201-GRMZM2G384592|GRMZM2G428201-GRMZM2G384592|intergenic_region|GRMZM2G428201-GRMZM2G384592|||n.178972232G>T||||||
APRD_CK	S3_136907581	3	136907581	7.9441e-06	0.10978	T	C	C|intergenic_region|MODIFIER|GRMZM2G701764-GRMZM5G821755|GRMZM2G701764-GRMZM5G821755|intergenic_region|GRMZM2G701764-GRMZM5G821755|||n.136907581T>C||||||
APRD_CK	S3_161604439	3	161604439	6.5562e-06	0.10576	G	A	A|splice_region_variant&intron_variant|LOW|GRMZM2G145390|GRMZM2G145390|transcript|GRMZM2G145390_T01.1|protein_coding|8/8|c.589+3G>A||||||,A|splice_region_variant&intron_variant|LOW|GRMZM2G145390|GRMZM2G145390|transcript|GRMZM2G145390_T02.1|protein_coding|7/7|c.*59+3G>A||||||,A|upstream_gene_variant|MODIFIER|GRMZM2G447542|GRMZM2G447542|transcript|GRMZM2G447542_T01.1|protein_coding||c.-1539G>A|||||…
APRD_CK	S5_1125202	5	1125202	1.0083e-05	0.10103	T	C	C|upstream_gene_variant|MODIFIER|GRMZM2G034122|GRMZM2G034122|transcript|GRMZM2G034122_T01.1|protein_coding||c.-4487T>C|||||4365|,C|intron_variant|MODIFIER|GRMZM2G034326|GRMZM2G034326|transcript|GRMZM2G034326_T01.1|protein_coding|4/4|c.330-86T>C||||||,C|intron_variant|MODIFIER|GRMZM2G034326|GRMZM2G034326|transcript|GRMZM2G034326_T02.1|protein_coding|4/4|c.330-86T>C||||||,C|intron_variant|MODIFIER|…
APRD_CK	S5_21009698	5	21009698	9.0675e-06	0.10238	G	T	T|3_prime_UTR_variant|MODIFIER|GRMZM2G024054|GRMZM2G024054|transcript|GRMZM2G024054_T06.1|protein_coding|3/3|c.*12G>T|||||12|,T|upstream_gene_variant|MODIFIER|GRMZM2G023982|GRMZM2G023982|transcript|GRMZM2G023982_T01.2|protein_coding||c.-2498G>T|||||2412|,T|downstream_gene_variant|MODIFIER|GRMZM2G024054|GRMZM2G024054|transcript|GRMZM2G024054_T07.1|protein_coding||c.*448G>T|||||421|,T|intron_varian…
APRD_CK	S5_21010695	5	21010695	1.03e-05	0.10175	G	T	T|missense_variant|MODERATE|GRMZM2G024054|GRMZM2G024054|transcript|GRMZM2G024054_T01.1|protein_coding|5/7|c.2401G>T|p.Ala801Ser|2401/3082|2401/2589|801/862||,T|missense_variant|MODERATE|GRMZM2G024054|GRMZM2G024054|transcript|GRMZM2G024054_T05.1|protein_coding|6/8|c.2167G>T|p.Ala723Ser|2305/2493|2167/2355|723/784||,T|missense_variant|MODERATE|GRMZM2G024054|GRMZM2G024054|transcript|GRMZM2G024054_T0…
APRD_CK	S5_21042585	5	21042585	9.0675e-06	0.10238	C	T	T|intergenic_region|MODIFIER|GRMZM2G023982-AC209332.3_FG011|GRMZM2G023982-AC209332.3_FG011|intergenic_region|GRMZM2G023982-AC209332.3_FG011|||n.21042585C>T||||||
APRD_CK	S5_21042603	5	21042603	2.4801e-06	0.11769	C	T	T|intergenic_region|MODIFIER|GRMZM2G023982-AC209332.3_FG011|GRMZM2G023982-AC209332.3_FG011|intergenic_region|GRMZM2G023982-AC209332.3_FG011|||n.21042603C>T||||||
APRD_CK	S5_21042767	5	21042767	1.6506e-06	0.12179	G	T	T|intergenic_region|MODIFIER|GRMZM2G023982-AC209332.3_FG011|GRMZM2G023982-AC209332.3_FG011|intergenic_region|GRMZM2G023982-AC209332.3_FG011|||n.21042767G>T||||||
APRD_CK	S5_21042825	5	21042825	1.6506e-06	0.12179	A	G	G|intergenic_region|MODIFIER|GRMZM2G023982-AC209332.3_FG011|GRMZM2G023982-AC209332.3_FG011|intergenic_region|GRMZM2G023982-AC209332.3_FG011|||n.21042825A>G||||||
APRD_CK	S5_21088482	5	21088482	7.3916e-06	0.10454	G	A	A|intergenic_region|MODIFIER|GRMZM2G146041-AC203048.3_FG001|GRMZM2G146041-AC203048.3_FG001|intergenic_region|GRMZM2G146041-AC203048.3_FG001|||n.21088482G>A||||||
APRD_CK	S5_21088584	5	21088584	7.3916e-06	0.10454	T	A	A|intergenic_region|MODIFIER|GRMZM2G146041-AC203048.3_FG001|GRMZM2G146041-AC203048.3_FG001|intergenic_region|GRMZM2G146041-AC203048.3_FG001|||n.21088584T>A||||||
APRD_CK	S5_21090221	5	21090221	9.0675e-06	0.10238	C	A	A|intergenic_region|MODIFIER|GRMZM2G146041-AC203048.3_FG001|GRMZM2G146041-AC203048.3_FG001|intergenic_region|GRMZM2G146041-AC203048.3_FG001|||n.21090221C>A||||||
APRD_CK	S5_21090230	5	21090230	7.7501e-06	0.10421	C	T	T|intergenic_region|MODIFIER|GRMZM2G146041-AC203048.3_FG001|GRMZM2G146041-AC203048.3_FG001|intergenic_region|GRMZM2G146041-AC203048.3_FG001|||n.21090230C>T||||||
APRD_CK	S5_21120899	5	21120899	7.5948e-06	0.10423	A	C	C|intergenic_region|MODIFIER|GRMZM2G146041-AC203048.3_FG001|GRMZM2G146041-AC203048.3_FG001|intergenic_region|GRMZM2G146041-AC203048.3_FG001|||n.21120899A>C||||||
APRD_CK	S5_21168931	5	21168931	9.6244e-06	0.104	A	G	G|intergenic_region|MODIFIER|GRMZM2G146041-AC203048.3_FG001|GRMZM2G146041-AC203048.3_FG001|intergenic_region|GRMZM2G146041-AC203048.3_FG001|||n.21168931A>G||||||
APRD_CK	S5_21282602	5	21282602	7.7612e-06	0.10417	G	A	A|intergenic_region|MODIFIER|AC203048.3_FG001-GRMZM2G312974|AC203048.3_FG001-GRMZM2G312974|intergenic_region|AC203048.3_FG001-GRMZM2G312974|||n.21282602G>A||||||
APRD_CK	S5_21282730	5	21282730	6.3132e-06	0.10591	C	T	T|intergenic_region|MODIFIER|AC203048.3_FG001-GRMZM2G312974|AC203048.3_FG001-GRMZM2G312974|intergenic_region|AC203048.3_FG001-GRMZM2G312974|||n.21282730C>T||||||
APRD_CK	S5_21282756	5	21282756	7.7612e-06	0.10417	A	T	T|intergenic_region|MODIFIER|AC203048.3_FG001-GRMZM2G312974|AC203048.3_FG001-GRMZM2G312974|intergenic_region|AC203048.3_FG001-GRMZM2G312974|||n.21282756A>T||||||
APRD_CK	S5_21282757	5	21282757	7.5386e-06	0.10406	G	A	A|intergenic_region|MODIFIER|AC203048.3_FG001-GRMZM2G312974|AC203048.3_FG001-GRMZM2G312974|intergenic_region|AC203048.3_FG001-GRMZM2G312974|||n.21282757G>A||||||
APRD_CK	S5_21282765	5	21282765	6.3132e-06	0.10591	A	G	G|intergenic_region|MODIFIER|AC203048.3_FG001-GRMZM2G312974|AC203048.3_FG001-GRMZM2G312974|intergenic_region|AC203048.3_FG001-GRMZM2G312974|||n.21282765A>G||||||
APRD_CK	S5_21282769	5	21282769	6.8362e-06	0.10555	T	C	C|intergenic_region|MODIFIER|AC203048.3_FG001-GRMZM2G312974|AC203048.3_FG001-GRMZM2G312974|intergenic_region|AC203048.3_FG001-GRMZM2G312974|||n.21282769T>C||||||
APRD_CK	S5_178710035	5	178710035	1.5954e-07	0.16697	T	A	A|intergenic_region|MODIFIER|GRMZM5G882364-GRMZM2G160710|GRMZM5G882364-GRMZM2G160710|intergenic_region|GRMZM5G882364-GRMZM2G160710|||n.178710035T>A||||||
APRD_CK	S5_189252709	5	189252709	1.2753e-06	0.15037	A	C,T	C|downstream_gene_variant|MODIFIER|GRMZM2G529859|GRMZM2G529859|transcript|GRMZM2G529859_T02.1|protein_coding||c.*976A>C|||||534|WARNING_TRANSCRIPT_NO_STOP_CODON,T|downstream_gene_variant|MODIFIER|GRMZM2G529859|GRMZM2G529859|transcript|GRMZM2G529859_T02.1|protein_coding||c.*976A>T|||||534|WARNING_TRANSCRIPT_NO_STOP_CODON,C|downstream_gene_variant|MODIFIER|GRMZM2G529859|GRMZM2G529859|transcript|GRM…
APRD_CK	S7_5777718	7	5777718	1.7507e-07	0.14529	T	C	C|intergenic_region|MODIFIER|GRMZM2G011314-GRMZM2G059088|GRMZM2G011314-GRMZM2G059088|intergenic_region|GRMZM2G011314-GRMZM2G059088|||n.5777718T>C||||||
APRD_CK	S7_105595322	7	105595322	2.3597e-07	0.14233	G	A	A|intergenic_region|MODIFIER|GRMZM2G005344-GRMZM2G100043|GRMZM2G005344-GRMZM2G100043|intergenic_region|GRMZM2G005344-GRMZM2G100043|||n.105595322G>A||||||
APRD_CK	S7_106224071	7	106224071	3.0768e-06	0.11346	C	T	T|intergenic_region|MODIFIER|GRMZM2G055917-GRMZM2G025646|GRMZM2G055917-GRMZM2G025646|intergenic_region|GRMZM2G055917-GRMZM2G025646|||n.106224071C>T||||||
APRD_CK	S7_106224130	7	106224130	3.0768e-06	0.11346	C	G	G|intergenic_region|MODIFIER|GRMZM2G055917-GRMZM2G025646|GRMZM2G055917-GRMZM2G025646|intergenic_region|GRMZM2G055917-GRMZM2G025646|||n.106224130C>G||||||
APRD_CK	S7_106224177	7	106224177	3.0768e-06	0.11346	C	A	A|intergenic_region|MODIFIER|GRMZM2G055917-GRMZM2G025646|GRMZM2G055917-GRMZM2G025646|intergenic_region|GRMZM2G055917-GRMZM2G025646|||n.106224177C>A||||||
APRD_CK	S7_106224231	7	106224231	3.0768e-06	0.11346	G	A	A|intergenic_region|MODIFIER|GRMZM2G055917-GRMZM2G025646|GRMZM2G055917-GRMZM2G025646|intergenic_region|GRMZM2G055917-GRMZM2G025646|||n.106224231G>A||||||
APRD_CK	S7_106516749	7	106516749	3.6853e-06	0.11156	C	T	T|downstream_gene_variant|MODIFIER|GRMZM2G070885|GRMZM2G070885|transcript|GRMZM2G070885_T01.1|protein_coding||c.*1597G>A|||||1540|,T|intergenic_region|MODIFIER|GRMZM2G372961-GRMZM2G070885|GRMZM2G372961-GRMZM2G070885|intergenic_region|GRMZM2G372961-GRMZM2G070885|||n.106516749C>T||||||
APRD_CK	S9_94501929	9	94501929	8.8397e-06	0.1024	C	T	T|intergenic_region|MODIFIER|GRMZM2G348666-GRMZM5G805627|GRMZM2G348666-GRMZM5G805627|intergenic_region|GRMZM2G348666-GRMZM5G805627|||n.94501929C>T||||||
APRD_CK	S9_94865197	9	94865197	4.58e-06	0.10968	G	A	A|intergenic_region|MODIFIER|GRMZM5G805627-GRMZM2G033179|GRMZM5G805627-GRMZM2G033179|intergenic_region|GRMZM5G805627-GRMZM2G033179|||n.94865197G>A||||||
APRD_CK	S9_133064384	9	133064384	6.7035e-06	0.10628	G	A	A|upstream_gene_variant|MODIFIER|GRMZM2G159500|GRMZM2G159500|transcript|GRMZM2G159500_T02.1|protein_coding||c.-2045G>A|||||1721|,A|upstream_gene_variant|MODIFIER|GRMZM2G159500|GRMZM2G159500|transcript|GRMZM2G159500_T01.1|protein_coding||c.-2045G>A|||||1721|,A|intergenic_region|MODIFIER|HSP18-GRMZM2G159500|GRMZM5G899188-GRMZM2G159500|intergenic_region|GRMZM5G899188-GRMZM2G159500|||n.133064384G>A||…
APRD_CK	S9_134871767	9	134871767	7.0994e-06	0.10543	G	A	A|downstream_gene_variant|MODIFIER|AC206265.3_FG006|AC206265.3_FG006|transcript|AC206265.3_FGT006.1|protein_coding||c.*1873G>A|||||1873|,A|intergenic_region|MODIFIER|AC206265.3_FG006-GRMZM2G358238|AC206265.3_FG006-GRMZM2G358238|intergenic_region|AC206265.3_FG006-GRMZM2G358238|||n.134871767G>A||||||
APRD_CK	S10_113233677	10	113233677	9.8243e-07	0.13228	A	G	G|intergenic_region|MODIFIER|GRMZM2G568537-GRMZM2G138937|GRMZM2G568537-GRMZM2G138937|intergenic_region|GRMZM2G568537-GRMZM2G138937|||n.113233677A>G||||||
SRL10_CK	S6_121509916	6	121509916	9.1e-07	0.13119	T	G	G|upstream_gene_variant|MODIFIER|AC231604.1_FG001|AC231604.1_FG001|transcript|AC231604.1_FGT001.1|protein_coding||c.-3704T>G|||||3704|,G|intergenic_region|MODIFIER|GRMZM5G841142-AC231604.1_FG001|GRMZM5G841142-AC231604.1_FG001|intergenic_region|GRMZM5G841142-AC231604.1_FG001|||n.121509916T>G||||||
SRL10_CK	S6_121509969	6	121509969	1.3515e-07	0.15261	A	T	T|upstream_gene_variant|MODIFIER|AC231604.1_FG001|AC231604.1_FG001|transcript|AC231604.1_FGT001.1|protein_coding||c.-3651A>T|||||3651|,T|intergenic_region|MODIFIER|GRMZM5G841142-AC231604.1_FG001|GRMZM5G841142-AC231604.1_FG001|intergenic_region|GRMZM5G841142-AC231604.1_FG001|||n.121509969A>T||||||
SRL10_CK	S6_132246314	6	132246314	3.6953e-06	0.11575	T	C	C|intron_variant|MODIFIER|GRMZM2G032896|GRMZM2G032896|transcript|GRMZM2G032896_T01.1|protein_coding|4/6|c.1059+12A>G||||||
SRL10_CK	S6_132249376	6	132249376	6.3245e-06	0.11006	A	G	G|upstream_gene_variant|MODIFIER|GRMZM2G032896|GRMZM2G032896|transcript|GRMZM2G032896_T01.1|protein_coding||c.-618T>C|||||414|,G|intergenic_region|MODIFIER|GRMZM2G032896-GRMZM2G032955|GRMZM2G032896-GRMZM2G032955|intergenic_region|GRMZM2G032896-GRMZM2G032955|||n.132249376A>G||||||
SDW_CK	S3_191898137	3	191898137	7.5729e-06	0.10687	A	G	G|upstream_gene_variant|MODIFIER|GRMZM5G817173|GRMZM5G817173|transcript|GRMZM5G817173_T03.1|protein_coding||c.-1721A>G|||||1568|,G|upstream_gene_variant|MODIFIER|GRMZM5G817173|GRMZM5G817173|transcript|GRMZM5G817173_T02.1|protein_coding||c.-3261A>G|||||2986|,G|upstream_gene_variant|MODIFIER|GRMZM5G817173|GRMZM5G817173|transcript|GRMZM5G817173_T01.1|protein_coding||c.-3095A>G|||||3065|,G|intergenic…
SDW_CK	S3_202112688	3	202112688	3.2177e-06	0.11521	T	C	C|downstream_gene_variant|MODIFIER|GRMZM2G158013|GRMZM2G158013|transcript|GRMZM2G158013_T01.1|protein_coding||c.*729T>C|||||416|,C|intergenic_region|MODIFIER|GRMZM2G158013-AC197055.3_FG003|GRMZM2G158013-AC197055.3_FG003|intergenic_region|GRMZM2G158013-AC197055.3_FG003|||n.202112688T>C||||||
RDW_CK	S1_242260978	1	242260978	1.9021e-06	0.13621	T	C	C|intergenic_region|MODIFIER|GRMZM2G382077-GRMZM2G147402|GRMZM2G382077-GRMZM2G147402|intergenic_region|GRMZM2G382077-GRMZM2G147402|||n.242260978T>C||||||
ASRL_LN	S1_176870882	1	176870882	4.921e-06	0.11091	C	G	G|5_prime_UTR_variant|MODIFIER|GRMZM2G449274|GRMZM2G449274|transcript|GRMZM2G449274_T02.1|protein_coding|2/6|c.-724G>C|||||825|,G|3_prime_UTR_variant|MODIFIER|GRMZM2G449274|GRMZM2G449274|transcript|GRMZM2G449274_T01.1|protein_coding|2/5|c.*348G>C|||||348|,G|3_prime_UTR_variant|MODIFIER|GRMZM2G149751|GRMZM2G149751|transcript|GRMZM2G149751_T02.1|protein_coding|12/12|c.*1145C>G|||||1451|,G|3_prime_U…
ASRL_LN	S1_176871410	1	176871410	4.921e-06	0.11091	A	G	G|synonymous_variant|LOW|GRMZM2G449274|GRMZM2G449274|transcript|GRMZM2G449274_T01.1|protein_coding|2/5|c.831T>C|p.Ala277Ala|831/3418|831/1011|277/336||,G|3_prime_UTR_variant|MODIFIER|GRMZM2G149751|GRMZM2G149751|transcript|GRMZM2G149751_T01.1|protein_coding|13/13|c.*674A>G|||||674|,G|3_prime_UTR_variant|MODIFIER|GRMZM2G149751|GRMZM2G149751|transcript|GRMZM2G149751_T03.1|protein_coding|13/13|c.*674…
ASRL_LN	S1_176872498	1	176872498	1.8707e-06	0.12136	G	A	A|missense_variant|MODERATE|GRMZM2G449274|GRMZM2G449274|transcript|GRMZM2G449274_T01.1|protein_coding|1/5|c.454C>T|p.Pro152Ser|454/3418|454/1011|152/336||,A|3_prime_UTR_variant|MODIFIER|GRMZM2G149751|GRMZM2G149751|transcript|GRMZM2G149751_T05.1|protein_coding|14/14|c.*908G>A|||||962|,A|upstream_gene_variant|MODIFIER|GRMZM2G449274|GRMZM2G449274|transcript|GRMZM2G449274_T02.1|protein_coding||c.-230…
ASRL_LN	S1_176872647	1	176872647	4.921e-06	0.11091	G	T	T|missense_variant|MODERATE|GRMZM2G449274|GRMZM2G449274|transcript|GRMZM2G449274_T01.1|protein_coding|1/5|c.305C>A|p.Ala102Glu|305/3418|305/1011|102/336||,T|3_prime_UTR_variant|MODIFIER|GRMZM2G149751|GRMZM2G149751|transcript|GRMZM2G149751_T05.1|protein_coding|14/14|c.*1057G>T|||||1111|,T|upstream_gene_variant|MODIFIER|GRMZM2G449274|GRMZM2G449274|transcript|GRMZM2G449274_T02.1|protein_coding||c.-2…
SLRL_LN	S1_182706754	1	182706754	7.3533e-06	0.10568	C	G	G|missense_variant|MODERATE|GRMZM2G361362|GRMZM2G361362|transcript|GRMZM2G361362_T01.2|protein_coding|2/5|c.122G>C|p.Cys41Ser|122/573|122/573|41/190||
SLRL_LN	S1_182706811	1	182706811	7.3533e-06	0.10568	C	T	T|missense_variant|MODERATE|GRMZM2G361362|GRMZM2G361362|transcript|GRMZM2G361362_T01.2|protein_coding|2/5|c.65G>A|p.Arg22Gln|65/573|65/573|22/190||
ASRD_LN	S1_194183651	1	194183651	6.2328e-06	0.10763	C	T	T|intergenic_region|MODIFIER|GRMZM2G159397-GRMZM2G171111|GRMZM2G159397-GRMZM2G171111|intergenic_region|GRMZM2G159397-GRMZM2G171111|||n.194183651C>T||||||
RDW_LN	S1_260745558	1	260745558	9.2727e-06	0.10618	T	A	A|upstream_gene_variant|MODIFIER|GRMZM2G341959|GRMZM2G341959|transcript|GRMZM2G341959_T01.1|protein_coding||c.-1028A>T|||||597|,A|upstream_gene_variant|MODIFIER|GRMZM2G341959|GRMZM2G341959|transcript|GRMZM2G341959_T02.1|protein_coding||c.-926A>T|||||734|,A|intergenic_region|MODIFIER|GRMZM2G341959-GRMZM2G467893|GRMZM2G341959-GRMZM2G467893|intergenic_region|GRMZM2G341959-GRMZM2G467893|||n.260745558…
RDW_LN	S1_260745559	1	260745559	6.9405e-06	0.10764	A	T	T|upstream_gene_variant|MODIFIER|GRMZM2G341959|GRMZM2G341959|transcript|GRMZM2G341959_T01.1|protein_coding||c.-1029T>A|||||598|,T|upstream_gene_variant|MODIFIER|GRMZM2G341959|GRMZM2G341959|transcript|GRMZM2G341959_T02.1|protein_coding||c.-927T>A|||||735|,T|intergenic_region|MODIFIER|GRMZM2G341959-GRMZM2G467893|GRMZM2G341959-GRMZM2G467893|intergenic_region|GRMZM2G341959-GRMZM2G467893|||n.260745559…
RDW_LN	S1_260745612	1	260745612	6.8817e-06	0.10784	T	C	C|upstream_gene_variant|MODIFIER|GRMZM2G341959|GRMZM2G341959|transcript|GRMZM2G341959_T01.1|protein_coding||c.-1082A>G|||||651|,C|upstream_gene_variant|MODIFIER|GRMZM2G341959|GRMZM2G341959|transcript|GRMZM2G341959_T02.1|protein_coding||c.-980A>G|||||788|,C|intergenic_region|MODIFIER|GRMZM2G341959-GRMZM2G467893|GRMZM2G341959-GRMZM2G467893|intergenic_region|GRMZM2G341959-GRMZM2G467893|||n.260745612…
ASRD_LN	S1_291678772	1	291678772	8.0685e-06	0.13315	C	T	T|intergenic_region|MODIFIER|GRMZM2G116878-GRMZM2G704130|GRMZM2G116878-GRMZM2G704130|intergenic_region|GRMZM2G116878-GRMZM2G704130|||n.291678772C>T||||||
HL_LN	S1_45118315	1	45118315	1.4185e-06	0.12442	A	G	G|downstream_gene_variant|MODIFIER|GRMZM2G053669|GRMZM2G053669|transcript|GRMZM2G053669_T01.1|protein_coding||c.*1030T>C|||||465|,G|intergenic_region|MODIFIER|AC208436.3_FG007-GRMZM2G053669|AC208436.3_FG007-GRMZM2G053669|intergenic_region|AC208436.3_FG007-GRMZM2G053669|||n.45118315A>G||||||
HL_LN	S1_45118362	1	45118362	1.5881e-06	0.12348	A	G	G|downstream_gene_variant|MODIFIER|GRMZM2G053669|GRMZM2G053669|transcript|GRMZM2G053669_T01.1|protein_coding||c.*983T>C|||||418|,G|intergenic_region|MODIFIER|AC208436.3_FG007-GRMZM2G053669|AC208436.3_FG007-GRMZM2G053669|intergenic_region|AC208436.3_FG007-GRMZM2G053669|||n.45118362A>G||||||
HL_LN	S1_45118520	1	45118520	8.3022e-06	0.10671	T	C	C|downstream_gene_variant|MODIFIER|GRMZM2G053669|GRMZM2G053669|transcript|GRMZM2G053669_T01.1|protein_coding||c.*825A>G|||||260|,C|intergenic_region|MODIFIER|AC208436.3_FG007-GRMZM2G053669|AC208436.3_FG007-GRMZM2G053669|intergenic_region|AC208436.3_FG007-GRMZM2G053669|||n.45118520T>C||||||
SLRL_LN	S10_25265784	10	25265784	4.9065e-06	0.11179	A	C	C|intergenic_region|MODIFIER|GRMZM2G303536-GRMZM2G056270|GRMZM2G303536-GRMZM2G056270|intergenic_region|GRMZM2G303536-GRMZM2G056270|||n.25265784A>C||||||
SRL005_LN	S10_25265784	10	25265784	7.6091e-06	0.10772	A	C	C|intergenic_region|MODIFIER|GRMZM2G303536-GRMZM2G056270|GRMZM2G303536-GRMZM2G056270|intergenic_region|GRMZM2G303536-GRMZM2G056270|||n.25265784A>C||||||
HL_LN	S2_221524753	2	221524753	7.9508e-06	0.10555	C	T	T|intron_variant|MODIFIER|GRMZM2G447987|GRMZM2G447987|transcript|GRMZM2G447987_T01.1|protein_coding|4/4|c.*37-858G>A||||||
PLRL_LN	S2_29705368	2	29705368	2.5336e-06	0.11641	G	A	A|intergenic_region|MODIFIER|GRMZM2G064631-GRMZM2G380138|GRMZM2G064631-GRMZM2G380138|intergenic_region|GRMZM2G064631-GRMZM2G380138|||n.29705368G>A||||||
TPRL_LN	S2_29705368	2	29705368	4.6279e-06	0.10985	G	A	A|intergenic_region|MODIFIER|GRMZM2G064631-GRMZM2G380138|GRMZM2G064631-GRMZM2G380138|intergenic_region|GRMZM2G064631-GRMZM2G380138|||n.29705368G>A||||||
PRSA_LN	S2_29705368	2	29705368	7.6041e-06	0.10528	G	A	A|intergenic_region|MODIFIER|GRMZM2G064631-GRMZM2G380138|GRMZM2G064631-GRMZM2G380138|intergenic_region|GRMZM2G064631-GRMZM2G380138|||n.29705368G>A||||||
PRL005_LN	S2_29705368	2	29705368	6.5372e-06	0.10595	G	A	A|intergenic_region|MODIFIER|GRMZM2G064631-GRMZM2G380138|GRMZM2G064631-GRMZM2G380138|intergenic_region|GRMZM2G064631-GRMZM2G380138|||n.29705368G>A||||||
PRSA_LN	S2_29748725	2	29748725	6.0807e-06	0.10821	T	C	C|downstream_gene_variant|MODIFIER|GRMZM2G081930|GRMZM2G081930|transcript|GRMZM2G081930_T01.1|protein_coding||c.*1113A>G|||||866|,C|intergenic_region|MODIFIER|GRMZM2G380138-GRMZM2G081930|GRMZM2G380138-GRMZM2G081930|intergenic_region|GRMZM2G380138-GRMZM2G081930|||n.29748725T>C||||||
PLRL_LN	S2_29751525	2	29751525	1.5264e-06	0.12183	A	G	G|intron_variant|MODIFIER|GRMZM2G081930|GRMZM2G081930|transcript|GRMZM2G081930_T01.1|protein_coding|1/2|c.169+560T>C||||||
TPRL_LN	S2_29751525	2	29751525	2.4238e-06	0.11672	A	G	G|intron_variant|MODIFIER|GRMZM2G081930|GRMZM2G081930|transcript|GRMZM2G081930_T01.1|protein_coding|1/2|c.169+560T>C||||||
PRSA_LN	S2_29751525	2	29751525	1.4761e-06	0.1228	A	G	G|intron_variant|MODIFIER|GRMZM2G081930|GRMZM2G081930|transcript|GRMZM2G081930_T01.1|protein_coding|1/2|c.169+560T>C||||||
PRL005_LN	S2_29751525	2	29751525	3.1429e-06	0.11368	A	G	G|intron_variant|MODIFIER|GRMZM2G081930|GRMZM2G081930|transcript|GRMZM2G081930_T01.1|protein_coding|1/2|c.169+560T>C||||||
PLRL_LN	S2_29751533	2	29751533	1.5264e-06	0.12183	T	C	C|intron_variant|MODIFIER|GRMZM2G081930|GRMZM2G081930|transcript|GRMZM2G081930_T01.1|protein_coding|1/2|c.169+552A>G||||||
TPRL_LN	S2_29751533	2	29751533	2.4238e-06	0.11672	T	C	C|intron_variant|MODIFIER|GRMZM2G081930|GRMZM2G081930|transcript|GRMZM2G081930_T01.1|protein_coding|1/2|c.169+552A>G||||||
PRSA_LN	S2_29751533	2	29751533	1.4761e-06	0.1228	T	C	C|intron_variant|MODIFIER|GRMZM2G081930|GRMZM2G081930|transcript|GRMZM2G081930_T01.1|protein_coding|1/2|c.169+552A>G||||||
PRL005_LN	S2_29751533	2	29751533	3.1429e-06	0.11368	T	C	C|intron_variant|MODIFIER|GRMZM2G081930|GRMZM2G081930|transcript|GRMZM2G081930_T01.1|protein_coding|1/2|c.169+552A>G||||||
PLRL_LN	S2_29753128	2	29753128	2.5336e-06	0.11641	C	G	G|upstream_gene_variant|MODIFIER|GRMZM2G081930|GRMZM2G081930|transcript|GRMZM2G081930_T01.1|protein_coding||c.-875G>C|||||675|,G|intergenic_region|MODIFIER|GRMZM2G081930-GRMZM2G565806|GRMZM2G081930-GRMZM2G565806|intergenic_region|GRMZM2G081930-GRMZM2G565806|||n.29753128C>G||||||
TPRL_LN	S2_29753128	2	29753128	4.6279e-06	0.10985	C	G	G|upstream_gene_variant|MODIFIER|GRMZM2G081930|GRMZM2G081930|transcript|GRMZM2G081930_T01.1|protein_coding||c.-875G>C|||||675|,G|intergenic_region|MODIFIER|GRMZM2G081930-GRMZM2G565806|GRMZM2G081930-GRMZM2G565806|intergenic_region|GRMZM2G081930-GRMZM2G565806|||n.29753128C>G||||||
PRSA_LN	S2_29753128	2	29753128	7.6041e-06	0.10528	C	G	G|upstream_gene_variant|MODIFIER|GRMZM2G081930|GRMZM2G081930|transcript|GRMZM2G081930_T01.1|protein_coding||c.-875G>C|||||675|,G|intergenic_region|MODIFIER|GRMZM2G081930-GRMZM2G565806|GRMZM2G081930-GRMZM2G565806|intergenic_region|GRMZM2G081930-GRMZM2G565806|||n.29753128C>G||||||
PRL005_LN	S2_29753128	2	29753128	6.5372e-06	0.10595	C	G	G|upstream_gene_variant|MODIFIER|GRMZM2G081930|GRMZM2G081930|transcript|GRMZM2G081930_T01.1|protein_coding||c.-875G>C|||||675|,G|intergenic_region|MODIFIER|GRMZM2G081930-GRMZM2G565806|GRMZM2G081930-GRMZM2G565806|intergenic_region|GRMZM2G081930-GRMZM2G565806|||n.29753128C>G||||||
PLRL_LN	S2_29753325	2	29753325	2.5336e-06	0.11641	T	A	A|upstream_gene_variant|MODIFIER|GRMZM2G081930|GRMZM2G081930|transcript|GRMZM2G081930_T01.1|protein_coding||c.-1072A>T|||||872|,A|intergenic_region|MODIFIER|GRMZM2G081930-GRMZM2G565806|GRMZM2G081930-GRMZM2G565806|intergenic_region|GRMZM2G081930-GRMZM2G565806|||n.29753325T>A||||||
TPRL_LN	S2_29753325	2	29753325	4.6279e-06	0.10985	T	A	A|upstream_gene_variant|MODIFIER|GRMZM2G081930|GRMZM2G081930|transcript|GRMZM2G081930_T01.1|protein_coding||c.-1072A>T|||||872|,A|intergenic_region|MODIFIER|GRMZM2G081930-GRMZM2G565806|GRMZM2G081930-GRMZM2G565806|intergenic_region|GRMZM2G081930-GRMZM2G565806|||n.29753325T>A||||||
PRSA_LN	S2_29753325	2	29753325	7.6041e-06	0.10528	T	A	A|upstream_gene_variant|MODIFIER|GRMZM2G081930|GRMZM2G081930|transcript|GRMZM2G081930_T01.1|protein_coding||c.-1072A>T|||||872|,A|intergenic_region|MODIFIER|GRMZM2G081930-GRMZM2G565806|GRMZM2G081930-GRMZM2G565806|intergenic_region|GRMZM2G081930-GRMZM2G565806|||n.29753325T>A||||||
PRL005_LN	S2_29753325	2	29753325	6.5372e-06	0.10595	T	A	A|upstream_gene_variant|MODIFIER|GRMZM2G081930|GRMZM2G081930|transcript|GRMZM2G081930_T01.1|protein_coding||c.-1072A>T|||||872|,A|intergenic_region|MODIFIER|GRMZM2G081930-GRMZM2G565806|GRMZM2G081930-GRMZM2G565806|intergenic_region|GRMZM2G081930-GRMZM2G565806|||n.29753325T>A||||||
PLRL_LN	S2_29753372	2	29753372	9.4539e-06	0.10444	A	T	T|upstream_gene_variant|MODIFIER|GRMZM2G081930|GRMZM2G081930|transcript|GRMZM2G081930_T01.1|protein_coding||c.-1119T>A|||||919|,T|intergenic_region|MODIFIER|GRMZM2G081930-GRMZM2G565806|GRMZM2G081930-GRMZM2G565806|intergenic_region|GRMZM2G081930-GRMZM2G565806|||n.29753372A>T||||||
PLRL_LN	S2_29753395	2	29753395	9.4539e-06	0.10444	A	T	T|upstream_gene_variant|MODIFIER|GRMZM2G081930|GRMZM2G081930|transcript|GRMZM2G081930_T01.1|protein_coding||c.-1142T>A|||||942|,T|intergenic_region|MODIFIER|GRMZM2G081930-GRMZM2G565806|GRMZM2G081930-GRMZM2G565806|intergenic_region|GRMZM2G081930-GRMZM2G565806|||n.29753395A>T||||||
PLRL_LN	S2_29753399	2	29753399	9.4539e-06	0.10444	A	G	G|upstream_gene_variant|MODIFIER|GRMZM2G081930|GRMZM2G081930|transcript|GRMZM2G081930_T01.1|protein_coding||c.-1146T>C|||||946|,G|intergenic_region|MODIFIER|GRMZM2G081930-GRMZM2G565806|GRMZM2G081930-GRMZM2G565806|intergenic_region|GRMZM2G081930-GRMZM2G565806|||n.29753399A>G||||||
PLRL_LN	S2_29753503	2	29753503	2.5336e-06	0.11641	C	T	T|upstream_gene_variant|MODIFIER|GRMZM2G081930|GRMZM2G081930|transcript|GRMZM2G081930_T01.1|protein_coding||c.-1250G>A|||||1050|,T|intergenic_region|MODIFIER|GRMZM2G081930-GRMZM2G565806|GRMZM2G081930-GRMZM2G565806|intergenic_region|GRMZM2G081930-GRMZM2G565806|||n.29753503C>T||||||
TPRL_LN	S2_29753503	2	29753503	4.6279e-06	0.10985	C	T	T|upstream_gene_variant|MODIFIER|GRMZM2G081930|GRMZM2G081930|transcript|GRMZM2G081930_T01.1|protein_coding||c.-1250G>A|||||1050|,T|intergenic_region|MODIFIER|GRMZM2G081930-GRMZM2G565806|GRMZM2G081930-GRMZM2G565806|intergenic_region|GRMZM2G081930-GRMZM2G565806|||n.29753503C>T||||||
PRSA_LN	S2_29753503	2	29753503	7.6041e-06	0.10528	C	T	T|upstream_gene_variant|MODIFIER|GRMZM2G081930|GRMZM2G081930|transcript|GRMZM2G081930_T01.1|protein_coding||c.-1250G>A|||||1050|,T|intergenic_region|MODIFIER|GRMZM2G081930-GRMZM2G565806|GRMZM2G081930-GRMZM2G565806|intergenic_region|GRMZM2G081930-GRMZM2G565806|||n.29753503C>T||||||
PRL005_LN	S2_29753503	2	29753503	6.5372e-06	0.10595	C	T	T|upstream_gene_variant|MODIFIER|GRMZM2G081930|GRMZM2G081930|transcript|GRMZM2G081930_T01.1|protein_coding||c.-1250G>A|||||1050|,T|intergenic_region|MODIFIER|GRMZM2G081930-GRMZM2G565806|GRMZM2G081930-GRMZM2G565806|intergenic_region|GRMZM2G081930-GRMZM2G565806|||n.29753503C>T||||||
PLRL_LN	S2_29753748	2	29753748	2.5336e-06	0.11641	G	A	A|upstream_gene_variant|MODIFIER|GRMZM2G081930|GRMZM2G081930|transcript|GRMZM2G081930_T01.1|protein_coding||c.-1495C>T|||||1295|,A|intergenic_region|MODIFIER|GRMZM2G081930-GRMZM2G565806|GRMZM2G081930-GRMZM2G565806|intergenic_region|GRMZM2G081930-GRMZM2G565806|||n.29753748G>A||||||
TPRL_LN	S2_29753748	2	29753748	4.6279e-06	0.10985	G	A	A|upstream_gene_variant|MODIFIER|GRMZM2G081930|GRMZM2G081930|transcript|GRMZM2G081930_T01.1|protein_coding||c.-1495C>T|||||1295|,A|intergenic_region|MODIFIER|GRMZM2G081930-GRMZM2G565806|GRMZM2G081930-GRMZM2G565806|intergenic_region|GRMZM2G081930-GRMZM2G565806|||n.29753748G>A||||||
PRSA_LN	S2_29753748	2	29753748	7.6041e-06	0.10528	G	A	A|upstream_gene_variant|MODIFIER|GRMZM2G081930|GRMZM2G081930|transcript|GRMZM2G081930_T01.1|protein_coding||c.-1495C>T|||||1295|,A|intergenic_region|MODIFIER|GRMZM2G081930-GRMZM2G565806|GRMZM2G081930-GRMZM2G565806|intergenic_region|GRMZM2G081930-GRMZM2G565806|||n.29753748G>A||||||
PRL005_LN	S2_29753748	2	29753748	6.5372e-06	0.10595	G	A	A|upstream_gene_variant|MODIFIER|GRMZM2G081930|GRMZM2G081930|transcript|GRMZM2G081930_T01.1|protein_coding||c.-1495C>T|||||1295|,A|intergenic_region|MODIFIER|GRMZM2G081930-GRMZM2G565806|GRMZM2G081930-GRMZM2G565806|intergenic_region|GRMZM2G081930-GRMZM2G565806|||n.29753748G>A||||||
PLRL_LN	S2_29753860	2	29753860	3.5702e-06	0.11324	G	A	A|upstream_gene_variant|MODIFIER|GRMZM2G081930|GRMZM2G081930|transcript|GRMZM2G081930_T01.1|protein_coding||c.-1607C>T|||||1407|,A|intergenic_region|MODIFIER|GRMZM2G081930-GRMZM2G565806|GRMZM2G081930-GRMZM2G565806|intergenic_region|GRMZM2G081930-GRMZM2G565806|||n.29753860G>A||||||
TPRL_LN	S2_29753860	2	29753860	6.807e-06	0.10627	G	A	A|upstream_gene_variant|MODIFIER|GRMZM2G081930|GRMZM2G081930|transcript|GRMZM2G081930_T01.1|protein_coding||c.-1607C>T|||||1407|,A|intergenic_region|MODIFIER|GRMZM2G081930-GRMZM2G565806|GRMZM2G081930-GRMZM2G565806|intergenic_region|GRMZM2G081930-GRMZM2G565806|||n.29753860G>A||||||
PRL005_LN	S2_29753860	2	29753860	9.4984e-06	0.10251	G	A	A|upstream_gene_variant|MODIFIER|GRMZM2G081930|GRMZM2G081930|transcript|GRMZM2G081930_T01.1|protein_coding||c.-1607C>T|||||1407|,A|intergenic_region|MODIFIER|GRMZM2G081930-GRMZM2G565806|GRMZM2G081930-GRMZM2G565806|intergenic_region|GRMZM2G081930-GRMZM2G565806|||n.29753860G>A||||||
PLRL_LN	S2_29753881	2	29753881	3.5702e-06	0.11324	G	A	A|upstream_gene_variant|MODIFIER|GRMZM2G081930|GRMZM2G081930|transcript|GRMZM2G081930_T01.1|protein_coding||c.-1628C>T|||||1428|,A|intergenic_region|MODIFIER|GRMZM2G081930-GRMZM2G565806|GRMZM2G081930-GRMZM2G565806|intergenic_region|GRMZM2G081930-GRMZM2G565806|||n.29753881G>A||||||
TPRL_LN	S2_29753881	2	29753881	6.807e-06	0.10627	G	A	A|upstream_gene_variant|MODIFIER|GRMZM2G081930|GRMZM2G081930|transcript|GRMZM2G081930_T01.1|protein_coding||c.-1628C>T|||||1428|,A|intergenic_region|MODIFIER|GRMZM2G081930-GRMZM2G565806|GRMZM2G081930-GRMZM2G565806|intergenic_region|GRMZM2G081930-GRMZM2G565806|||n.29753881G>A||||||
PRL005_LN	S2_29753881	2	29753881	9.4984e-06	0.10251	G	A	A|upstream_gene_variant|MODIFIER|GRMZM2G081930|GRMZM2G081930|transcript|GRMZM2G081930_T01.1|protein_coding||c.-1628C>T|||||1428|,A|intergenic_region|MODIFIER|GRMZM2G081930-GRMZM2G565806|GRMZM2G081930-GRMZM2G565806|intergenic_region|GRMZM2G081930-GRMZM2G565806|||n.29753881G>A||||||
PLRL_LN	S2_29753910	2	29753910	2.5336e-06	0.11641	C	T	T|upstream_gene_variant|MODIFIER|GRMZM2G081930|GRMZM2G081930|transcript|GRMZM2G081930_T01.1|protein_coding||c.-1657G>A|||||1457|,T|intergenic_region|MODIFIER|GRMZM2G081930-GRMZM2G565806|GRMZM2G081930-GRMZM2G565806|intergenic_region|GRMZM2G081930-GRMZM2G565806|||n.29753910C>T||||||
TPRL_LN	S2_29753910	2	29753910	4.6279e-06	0.10985	C	T	T|upstream_gene_variant|MODIFIER|GRMZM2G081930|GRMZM2G081930|transcript|GRMZM2G081930_T01.1|protein_coding||c.-1657G>A|||||1457|,T|intergenic_region|MODIFIER|GRMZM2G081930-GRMZM2G565806|GRMZM2G081930-GRMZM2G565806|intergenic_region|GRMZM2G081930-GRMZM2G565806|||n.29753910C>T||||||
PRSA_LN	S2_29753910	2	29753910	7.6041e-06	0.10528	C	T	T|upstream_gene_variant|MODIFIER|GRMZM2G081930|GRMZM2G081930|transcript|GRMZM2G081930_T01.1|protein_coding||c.-1657G>A|||||1457|,T|intergenic_region|MODIFIER|GRMZM2G081930-GRMZM2G565806|GRMZM2G081930-GRMZM2G565806|intergenic_region|GRMZM2G081930-GRMZM2G565806|||n.29753910C>T||||||
PRL005_LN	S2_29753910	2	29753910	6.5372e-06	0.10595	C	T	T|upstream_gene_variant|MODIFIER|GRMZM2G081930|GRMZM2G081930|transcript|GRMZM2G081930_T01.1|protein_coding||c.-1657G>A|||||1457|,T|intergenic_region|MODIFIER|GRMZM2G081930-GRMZM2G565806|GRMZM2G081930-GRMZM2G565806|intergenic_region|GRMZM2G081930-GRMZM2G565806|||n.29753910C>T||||||
PLRL_LN	S2_29754177	2	29754177	9.4009e-07	0.12724	C	T	T|upstream_gene_variant|MODIFIER|GRMZM2G081930|GRMZM2G081930|transcript|GRMZM2G081930_T01.1|protein_coding||c.-1924G>A|||||1724|,T|intergenic_region|MODIFIER|GRMZM2G081930-GRMZM2G565806|GRMZM2G081930-GRMZM2G565806|intergenic_region|GRMZM2G081930-GRMZM2G565806|||n.29754177C>T||||||
TPRL_LN	S2_29754177	2	29754177	1.9411e-06	0.1192	C	T	T|upstream_gene_variant|MODIFIER|GRMZM2G081930|GRMZM2G081930|transcript|GRMZM2G081930_T01.1|protein_coding||c.-1924G>A|||||1724|,T|intergenic_region|MODIFIER|GRMZM2G081930-GRMZM2G565806|GRMZM2G081930-GRMZM2G565806|intergenic_region|GRMZM2G081930-GRMZM2G565806|||n.29754177C>T||||||
PRSA_LN	S2_29754177	2	29754177	2.4618e-06	0.11764	C	T	T|upstream_gene_variant|MODIFIER|GRMZM2G081930|GRMZM2G081930|transcript|GRMZM2G081930_T01.1|protein_coding||c.-1924G>A|||||1724|,T|intergenic_region|MODIFIER|GRMZM2G081930-GRMZM2G565806|GRMZM2G081930-GRMZM2G565806|intergenic_region|GRMZM2G081930-GRMZM2G565806|||n.29754177C>T||||||
PRL005_LN	S2_29754177	2	29754177	3.5565e-06	0.11241	C	T	T|upstream_gene_variant|MODIFIER|GRMZM2G081930|GRMZM2G081930|transcript|GRMZM2G081930_T01.1|protein_coding||c.-1924G>A|||||1724|,T|intergenic_region|MODIFIER|GRMZM2G081930-GRMZM2G565806|GRMZM2G081930-GRMZM2G565806|intergenic_region|GRMZM2G081930-GRMZM2G565806|||n.29754177C>T||||||
SRL005_LN	S3_152244542	3	152244542	8.0358e-06	0.10482	G	T	T|upstream_gene_variant|MODIFIER|GRMZM2G050997|GRMZM2G050997|transcript|GRMZM2G050997_T01.2|protein_coding||c.-1667C>A|||||1449|,T|intergenic_region|MODIFIER|GRMZM2G050997-GRMZM2G170689|GRMZM2G050997-GRMZM2G170689|intergenic_region|GRMZM2G050997-GRMZM2G170689|||n.152244542G>T||||||
SRL005_LN	S3_152244553	3	152244553	8.0358e-06	0.10482	A	T	T|upstream_gene_variant|MODIFIER|GRMZM2G050997|GRMZM2G050997|transcript|GRMZM2G050997_T01.2|protein_coding||c.-1678T>A|||||1460|,T|intergenic_region|MODIFIER|GRMZM2G050997-GRMZM2G170689|GRMZM2G050997-GRMZM2G170689|intergenic_region|GRMZM2G050997-GRMZM2G170689|||n.152244553A>T||||||
ASRD_LN	S3_168740019	3	168740019	8.2682e-06	0.10406	C	A	A|synonymous_variant|LOW|GRMZM2G156861|GRMZM2G156861|transcript|GRMZM2G156861_T02.2|protein_coding|3/6|c.714C>A|p.Gly238Gly|763/2955|714/2616|238/871||,A|intron_variant|MODIFIER|GRMZM2G156861|GRMZM2G156861|transcript|GRMZM2G156861_T03.2|protein_coding|2/6|c.504+323C>A||||||
ASRD_LN	S3_168740825	3	168740825	2.8337e-06	0.11541	C	T	T|synonymous_variant|LOW|GRMZM2G156861|GRMZM2G156861|transcript|GRMZM2G156861_T02.2|protein_coding|5/6|c.1338C>T|p.Val446Val|1387/2955|1338/2616|446/871||,T|intron_variant|MODIFIER|GRMZM2G156861|GRMZM2G156861|transcript|GRMZM2G156861_T03.2|protein_coding|2/6|c.504+1129C>T||||||
ASRD_LN	S3_168741937	3	168741937	1.9546e-06	0.11938	C	T	T|synonymous_variant|LOW|GRMZM2G156861|GRMZM2G156861|transcript|GRMZM2G156861_T02.2|protein_coding|6/6|c.2319C>T|p.Val773Val|2368/2955|2319/2616|773/871||,T|intron_variant|MODIFIER|GRMZM2G156861|GRMZM2G156861|transcript|GRMZM2G156861_T03.2|protein_coding|2/6|c.504+2241C>T||||||
ASRD_LN	S3_168788186	3	168788186	2.8337e-06	0.11541	G	A	A|intron_variant|MODIFIER|GRMZM2G156861|GRMZM2G156861|transcript|GRMZM2G156861_T03.2|protein_coding|2/6|c.504+48490G>A||||||
ASRD_LN	S3_168806039	3	168806039	4.6274e-06	0.11386	T	G	G|intron_variant|MODIFIER|GRMZM2G156861|GRMZM2G156861|transcript|GRMZM2G156861_T03.2|protein_coding|2/6|c.504+66343T>G||||||
PRL10_LN	S3_226887991	3	226887991	4.882e-06	0.1117	C	A	A|intergenic_region|MODIFIER|GRMZM2G071154-GRMZM2G369703|GRMZM2G071154-GRMZM2G369703|intergenic_region|GRMZM2G071154-GRMZM2G369703|||n.226887991C>A||||||
PRL10_LN	S3_226888025	3	226888025	4.882e-06	0.1117	C	G	G|intergenic_region|MODIFIER|GRMZM2G071154-GRMZM2G369703|GRMZM2G071154-GRMZM2G369703|intergenic_region|GRMZM2G071154-GRMZM2G369703|||n.226888025C>G||||||
PRL10_LN	S3_226888029	3	226888029	4.882e-06	0.1117	C	T	T|intergenic_region|MODIFIER|GRMZM2G071154-GRMZM2G369703|GRMZM2G071154-GRMZM2G369703|intergenic_region|GRMZM2G071154-GRMZM2G369703|||n.226888029C>T||||||
SLRL_LN	S4_103559926	4	103559926	8.7867e-06	0.1043	A	C	C|intergenic_region|MODIFIER|GRMZM2G070713-GRMZM2G147123|GRMZM2G070713-GRMZM2G147123|intergenic_region|GRMZM2G070713-GRMZM2G147123|||n.103559926A>C||||||
SRL10_LN	S4_124055633	4	124055633	7.3693e-06	0.10641	C	G	G|intergenic_region|MODIFIER|GRMZM5G876450-AC210616.4_FG003|GRMZM5G876450-AC210616.4_FG003|intergenic_region|GRMZM5G876450-AC210616.4_FG003|||n.124055633C>G||||||
SRL10_LN	S4_124055677	4	124055677	7.3693e-06	0.10641	G	A	A|intergenic_region|MODIFIER|GRMZM5G876450-AC210616.4_FG003|GRMZM5G876450-AC210616.4_FG003|intergenic_region|GRMZM5G876450-AC210616.4_FG003|||n.124055677G>A||||||
SRL10_LN	S4_124055754	4	124055754	8.7209e-06	0.10502	A	G	G|intergenic_region|MODIFIER|GRMZM5G876450-AC210616.4_FG003|GRMZM5G876450-AC210616.4_FG003|intergenic_region|GRMZM5G876450-AC210616.4_FG003|||n.124055754A>G||||||
SRL10_LN	S4_124055759	4	124055759	7.3693e-06	0.10641	T	A	A|intergenic_region|MODIFIER|GRMZM5G876450-AC210616.4_FG003|GRMZM5G876450-AC210616.4_FG003|intergenic_region|GRMZM5G876450-AC210616.4_FG003|||n.124055759T>A||||||
SRL10_LN	S4_124055864	4	124055864	7.3693e-06	0.10641	G	C	C|intergenic_region|MODIFIER|GRMZM5G876450-AC210616.4_FG003|GRMZM5G876450-AC210616.4_FG003|intergenic_region|GRMZM5G876450-AC210616.4_FG003|||n.124055864G>C||||||
SRL10_LN	S4_124198862	4	124198862	8.4569e-06	0.11176	A	T	T|downstream_gene_variant|MODIFIER|AC210616.4_FG003|AC210616.4_FG003|transcript|AC210616.4_FGT003.1|protein_coding||c.*1967A>T|||||1967|,T|intergenic_region|MODIFIER|AC210616.4_FG003-GRMZM5G830085|AC210616.4_FG003-GRMZM5G830085|intergenic_region|AC210616.4_FG003-GRMZM5G830085|||n.124198862A>T||||||
SRL10_LN	S4_124198974	4	124198974	9.5747e-06	0.1044	G	A	A|downstream_gene_variant|MODIFIER|AC210616.4_FG003|AC210616.4_FG003|transcript|AC210616.4_FGT003.1|protein_coding||c.*2079G>A|||||2079|,A|intergenic_region|MODIFIER|AC210616.4_FG003-GRMZM5G830085|AC210616.4_FG003-GRMZM5G830085|intergenic_region|AC210616.4_FG003-GRMZM5G830085|||n.124198974G>A||||||
SRL10_LN	S4_124203523	4	124203523	9.6082e-06	0.10425	A	G	G|intergenic_region|MODIFIER|AC210616.4_FG003-GRMZM5G830085|AC210616.4_FG003-GRMZM5G830085|intergenic_region|AC210616.4_FG003-GRMZM5G830085|||n.124203523A>G||||||
SRL10_LN	S4_124203593	4	124203593	6.3199e-06	0.11103	A	C	C|intergenic_region|MODIFIER|AC210616.4_FG003-GRMZM5G830085|AC210616.4_FG003-GRMZM5G830085|intergenic_region|AC210616.4_FG003-GRMZM5G830085|||n.124203593A>C||||||
SRL10_LN	S4_124210248	4	124210248	8.9649e-06	0.11144	T	C	C|intergenic_region|MODIFIER|AC210616.4_FG003-GRMZM5G830085|AC210616.4_FG003-GRMZM5G830085|intergenic_region|AC210616.4_FG003-GRMZM5G830085|||n.124210248T>C||||||
SRL10_LN	S4_124210258	4	124210258	8.8991e-06	0.10893	C	T	T|intergenic_region|MODIFIER|AC210616.4_FG003-GRMZM5G830085|AC210616.4_FG003-GRMZM5G830085|intergenic_region|AC210616.4_FG003-GRMZM5G830085|||n.124210258C>T||||||
ASRD_LN	S4_161464773	4	161464773	3.6048e-06	0.12028	C	T	T|5_prime_UTR_variant|MODIFIER|GRMZM2G137696|GRMZM2G137696|transcript|GRMZM2G137696_T02.1|protein_coding|1/11|c.-279C>T|||||279|
SLRL_LN	S5_9130703	5	9130703	1.237e-06	0.1256	A	T	T|synonymous_variant|LOW|GRMZM2G385543|GRMZM2G385543|transcript|GRMZM2G385543_T01.1|protein_coding|7/9|c.732A>T|p.Ser244Ser|732/1329|732/855|244/284||
SLRL_LN	S5_9132065	5	9132065	2.1064e-06	0.14568	T	A,C	A|downstream_gene_variant|MODIFIER|GRMZM2G385543|GRMZM2G385543|transcript|GRMZM2G385543_T01.1|protein_coding||c.*1056T>A|||||582|,C|downstream_gene_variant|MODIFIER|GRMZM2G385543|GRMZM2G385543|transcript|GRMZM2G385543_T01.1|protein_coding||c.*1056T>C|||||582|,A|intergenic_region|MODIFIER|GRMZM2G385543-GRMZM2G129554|GRMZM2G385543-GRMZM2G129554|intergenic_region|GRMZM2G385543-GRMZM2G129554|||n.9132…
SLRL_LN	S5_9132176	5	9132176	1.8006e-06	0.12123	G	C	C|downstream_gene_variant|MODIFIER|GRMZM2G385543|GRMZM2G385543|transcript|GRMZM2G385543_T01.1|protein_coding||c.*1167G>C|||||693|,C|intergenic_region|MODIFIER|GRMZM2G385543-GRMZM2G129554|GRMZM2G385543-GRMZM2G129554|intergenic_region|GRMZM2G385543-GRMZM2G129554|||n.9132176G>C||||||
CRN_LN	S6_117885715	6	117885715	7.612e-06	0.10525	A	G	G|intergenic_region|MODIFIER|GRMZM2G435357-GRMZM2G132373|GRMZM2G435357-GRMZM2G132373|intergenic_region|GRMZM2G435357-GRMZM2G132373|||n.117885715A>G||||||
SLRL_LN	S6_159963523	6	159963523	9.6862e-06	0.10263	T	C	C|synonymous_variant|LOW|GRMZM2G101533|GRMZM2G101533|transcript|GRMZM2G101533_T01.1|protein_coding|5/7|c.546T>C|p.Pro182Pro|702/1354|546/822|182/273||,C|upstream_gene_variant|MODIFIER|GRMZM2G101559|GRMZM2G101559|transcript|GRMZM2G101559_T01.1|protein_coding||c.-1938T>C|||||1938|,C|downstream_gene_variant|MODIFIER|GRMZM2G101457|GRMZM2G101457|transcript|GRMZM2G101457_T01.1|protein_coding||c.*5403T>…
HL_LN	S7_160065787	7	160065787	7.4747e-06	0.10472	G	T	T|upstream_gene_variant|MODIFIER|AC194977.2_FG004|AC194977.2_FG004|transcript|AC194977.2_FGT004.1|protein_coding||c.-4138C>A|||||4138|,T|downstream_gene_variant|MODIFIER|GRMZM2G384327|GRMZM2G384327|transcript|GRMZM2G384327_T01.2|protein_coding||c.*2546G>T|||||1889|,T|intron_variant|MODIFIER|GRMZM2G384327|GRMZM2G384327|transcript|GRMZM2G384327_T02.2|protein_coding|5/9|c.742+295G>T||||||,T|intron_v…
SRL0510_LN	S7_177802	7	177802	3.7028e-06	0.11383	A	G	G|downstream_gene_variant|MODIFIER|GRMZM2G404922|GRMZM2G404922|transcript|GRMZM2G404922_T01.2|protein_coding||c.*509T>C|||||509|,G|intergenic_region|MODIFIER|GRMZM2G000874-GRMZM2G404922|GRMZM2G000874-GRMZM2G404922|intergenic_region|GRMZM2G000874-GRMZM2G404922|||n.177802A>G||||||
SRL0510_LN	S7_177855	7	177855	3.7028e-06	0.11383	T	C	C|downstream_gene_variant|MODIFIER|GRMZM2G404922|GRMZM2G404922|transcript|GRMZM2G404922_T01.2|protein_coding||c.*456A>G|||||456|,C|intergenic_region|MODIFIER|GRMZM2G000874-GRMZM2G404922|GRMZM2G000874-GRMZM2G404922|intergenic_region|GRMZM2G000874-GRMZM2G404922|||n.177855T>C||||||
SRL0510_LN	S7_177931	7	177931	3.7028e-06	0.11383	A	T	T|downstream_gene_variant|MODIFIER|GRMZM2G404922|GRMZM2G404922|transcript|GRMZM2G404922_T01.2|protein_coding||c.*380T>A|||||380|,T|intergenic_region|MODIFIER|GRMZM2G000874-GRMZM2G404922|GRMZM2G000874-GRMZM2G404922|intergenic_region|GRMZM2G000874-GRMZM2G404922|||n.177931A>T||||||
SRL0510_LN	S7_179618	7	179618	5.8308e-06	0.10878	C	T	T|missense_variant|MODERATE|GRMZM2G404922|GRMZM2G404922|transcript|GRMZM2G404922_T01.2|protein_coding|9/13|c.1427G>A|p.Arg476His|1427/2037|1427/2037|476/678||
SRL0510_LN	S7_181145	7	181145	2.8859e-06	0.11746	A	C	C|intron_variant|MODIFIER|GRMZM2G404922|GRMZM2G404922|transcript|GRMZM2G404922_T01.2|protein_coding|7/12|c.550-461T>G||||||
SRL0510_LN	S7_36998	7	36998	7.2364e-06	0.10662	A	G	G|upstream_gene_variant|MODIFIER|GRMZM2G000126|GRMZM2G000126|transcript|GRMZM2G000126_T01.1|protein_coding||c.-3508T>C|||||3305|,G|intergenic_region|MODIFIER|GRMZM2G000126-AC183928.4_FG001|GRMZM2G000126-AC183928.4_FG001|intergenic_region|GRMZM2G000126-AC183928.4_FG001|||n.36998A>G||||||
SRL0510_LN	S7_37003	7	37003	3.7666e-06	0.11361	G	A	A|upstream_gene_variant|MODIFIER|GRMZM2G000126|GRMZM2G000126|transcript|GRMZM2G000126_T01.1|protein_coding||c.-3513C>T|||||3310|,A|intergenic_region|MODIFIER|GRMZM2G000126-AC183928.4_FG001|GRMZM2G000126-AC183928.4_FG001|intergenic_region|GRMZM2G000126-AC183928.4_FG001|||n.37003G>A||||||
SRL0510_LN	S7_38035	7	38035	7.2364e-06	0.10662	G	A	A|upstream_gene_variant|MODIFIER|GRMZM2G000126|GRMZM2G000126|transcript|GRMZM2G000126_T01.1|protein_coding||c.-4545C>T|||||4342|,A|intergenic_region|MODIFIER|GRMZM2G000126-AC183928.4_FG001|GRMZM2G000126-AC183928.4_FG001|intergenic_region|GRMZM2G000126-AC183928.4_FG001|||n.38035G>A||||||
SRL0510_LN	S7_38169	7	38169	7.2364e-06	0.10662	A	T	T|upstream_gene_variant|MODIFIER|GRMZM2G000126|GRMZM2G000126|transcript|GRMZM2G000126_T01.1|protein_coding||c.-4679T>A|||||4476|,T|intergenic_region|MODIFIER|GRMZM2G000126-AC183928.4_FG001|GRMZM2G000126-AC183928.4_FG001|intergenic_region|GRMZM2G000126-AC183928.4_FG001|||n.38169A>T||||||
SRL0510_LN	S7_40513	7	40513	5.7239e-06	0.10901	C	T	T|intergenic_region|MODIFIER|GRMZM2G000126-AC183928.4_FG001|GRMZM2G000126-AC183928.4_FG001|intergenic_region|GRMZM2G000126-AC183928.4_FG001|||n.40513C>T||||||
SRL0510_LN	S7_40601	7	40601	5.7239e-06	0.10901	T	C	C|intergenic_region|MODIFIER|GRMZM2G000126-AC183928.4_FG001|GRMZM2G000126-AC183928.4_FG001|intergenic_region|GRMZM2G000126-AC183928.4_FG001|||n.40601T>C||||||
SRL0510_LN	S7_8269	7	8269	5.4499e-06	0.11061	T	C	C|intergenic_region|MODIFIER|CHR_START-GRMZM2G000118|CHR_START-GRMZM2G000118|intergenic_region|CHR_START-GRMZM2G000118|||n.8269T>C||||||
SRL0510_LN	S7_8363	7	8363	7.2364e-06	0.10662	G	C	C|intergenic_region|MODIFIER|CHR_START-GRMZM2G000118|CHR_START-GRMZM2G000118|intergenic_region|CHR_START-GRMZM2G000118|||n.8363G>C||||||
SRL0510_LN	S7_8390	7	8390	7.2364e-06	0.10662	T	C	C|intergenic_region|MODIFIER|CHR_START-GRMZM2G000118|CHR_START-GRMZM2G000118|intergenic_region|CHR_START-GRMZM2G000118|||n.8390T>C||||||
PRL10_LN	S8_130661177	8	130661177	3.0693e-06	0.11548	G	A	A|upstream_gene_variant|MODIFIER|GRMZM2G119483|GRMZM2G119483|transcript|GRMZM2G119483_T01.1|protein_coding||c.-494C>T|||||400|,A|intergenic_region|MODIFIER|GRMZM2G119483-GRMZM5G874112|GRMZM2G119483-GRMZM5G874112|intergenic_region|GRMZM2G119483-GRMZM5G874112|||n.130661177G>A||||||
ASRD_LN	S8_171917468	8	171917468	9.4e-06	0.10324	G	C	C|upstream_gene_variant|MODIFIER|GRMZM2G024476|GRMZM2G024476|transcript|GRMZM2G024476_T01.2|protein_coding||c.-99G>C|||||99|,C|intergenic_region|MODIFIER|GRMZM2G085602-GRMZM2G024476|GRMZM2G085602-GRMZM2G024476|intergenic_region|GRMZM2G085602-GRMZM2G024476|||n.171917468G>C||||||
APRD_LN	S8_172629942	8	172629942	9.7001e-06	0.10294	G	T	T|3_prime_UTR_variant|MODIFIER|GRMZM2G424873|GRMZM2G424873|transcript|GRMZM2G424873_T03.1|protein_coding|6/8|c.*565G>T|||||565|,T|3_prime_UTR_variant|MODIFIER|GRMZM2G424873|GRMZM2G424873|transcript|GRMZM2G424873_T01.1|protein_coding|8/10|c.*125G>T|||||125|,T|upstream_gene_variant|MODIFIER|GRMZM2G124321|GRMZM2G124321|transcript|GRMZM2G124321_T01.1|protein_coding||c.-2619G>T|||||2389|,T|upstream_ge…
SRL10_LN	S8_44577647	8	44577647	1.8765e-06	0.13372	G	A	A|intergenic_region|MODIFIER|GRMZM2G012601-GRMZM5G803504|GRMZM2G012601-GRMZM5G803504|intergenic_region|GRMZM2G012601-GRMZM5G803504|||n.44577647G>A||||||
HL_LN	S8_58215957	8	58215957	2.8805e-06	0.11434	A	G	G|intron_variant|MODIFIER|GRMZM2G056524|GRMZM2G056524|transcript|GRMZM2G056524_T01.2|protein_coding|9/9|c.736-221T>C||||||
HL_LN	S8_58341217	8	58341217	6.0138e-07	0.13344	A	G	G|intergenic_region|MODIFIER|GRMZM2G056524-AC194206.3_FG005|GRMZM2G056524-AC194206.3_FG005|intergenic_region|GRMZM2G056524-AC194206.3_FG005|||n.58341217A>G||||||
HL_LN	S8_58374817	8	58374817	2.8805e-06	0.11434	C	T	T|intergenic_region|MODIFIER|GRMZM2G056524-AC194206.3_FG005|GRMZM2G056524-AC194206.3_FG005|intergenic_region|GRMZM2G056524-AC194206.3_FG005|||n.58374817C>T||||||
HL_LN	S8_58502130	8	58502130	2.8805e-06	0.11434	T	G	G|intergenic_region|MODIFIER|GRMZM2G056524-AC194206.3_FG005|GRMZM2G056524-AC194206.3_FG005|intergenic_region|GRMZM2G056524-AC194206.3_FG005|||n.58502130T>G||||||
HL_LN	S8_58502344	8	58502344	2.8805e-06	0.11434	A	C	C|intergenic_region|MODIFIER|GRMZM2G056524-AC194206.3_FG005|GRMZM2G056524-AC194206.3_FG005|intergenic_region|GRMZM2G056524-AC194206.3_FG005|||n.58502344A>C||||||
HL_LN	S8_58520958	8	58520958	2.8805e-06	0.11434	G	A	A|intergenic_region|MODIFIER|GRMZM2G056524-AC194206.3_FG005|GRMZM2G056524-AC194206.3_FG005|intergenic_region|GRMZM2G056524-AC194206.3_FG005|||n.58520958G>A||||||
HL_LN	S8_58545080	8	58545080	2.8805e-06	0.11434	C	T	T|intergenic_region|MODIFIER|GRMZM2G056524-AC194206.3_FG005|GRMZM2G056524-AC194206.3_FG005|intergenic_region|GRMZM2G056524-AC194206.3_FG005|||n.58545080C>T||||||
HL_LN	S8_58547133	8	58547133	2.8805e-06	0.11434	T	C	C|intergenic_region|MODIFIER|GRMZM2G056524-AC194206.3_FG005|GRMZM2G056524-AC194206.3_FG005|intergenic_region|GRMZM2G056524-AC194206.3_FG005|||n.58547133T>C||||||
HL_LN	S8_58705569	8	58705569	2.8805e-06	0.11434	G	A	A|downstream_gene_variant|MODIFIER|GRMZM2G074824|GRMZM2G074824|transcript|GRMZM2G074824_T01.1|protein_coding||c.*2603G>A|||||2333|,A|intergenic_region|MODIFIER|GRMZM2G074824-GRMZM2G324903|GRMZM2G074824-GRMZM2G324903|intergenic_region|GRMZM2G074824-GRMZM2G324903|||n.58705569G>A||||||
HL_LN	S8_58713823	8	58713823	2.8805e-06	0.11434	T	G	G|intergenic_region|MODIFIER|GRMZM2G074824-GRMZM2G324903|GRMZM2G074824-GRMZM2G324903|intergenic_region|GRMZM2G074824-GRMZM2G324903|||n.58713823T>G||||||
HL_LN	S8_58713938	8	58713938	2.8805e-06	0.11434	G	A	A|intergenic_region|MODIFIER|GRMZM2G074824-GRMZM2G324903|GRMZM2G074824-GRMZM2G324903|intergenic_region|GRMZM2G074824-GRMZM2G324903|||n.58713938G>A||||||
HL_LN	S8_58713966	8	58713966	2.8805e-06	0.11434	G	A	A|intergenic_region|MODIFIER|GRMZM2G074824-GRMZM2G324903|GRMZM2G074824-GRMZM2G324903|intergenic_region|GRMZM2G074824-GRMZM2G324903|||n.58713966G>A||||||
HL_LN	S8_58736970	8	58736970	2.8805e-06	0.11434	T	C	C|intergenic_region|MODIFIER|GRMZM2G074824-GRMZM2G324903|GRMZM2G074824-GRMZM2G324903|intergenic_region|GRMZM2G074824-GRMZM2G324903|||n.58736970T>C||||||
HL_LN	S8_58737564	8	58737564	2.8805e-06	0.11434	A	G	G|intergenic_region|MODIFIER|GRMZM2G074824-GRMZM2G324903|GRMZM2G074824-GRMZM2G324903|intergenic_region|GRMZM2G074824-GRMZM2G324903|||n.58737564A>G||||||
HL_LN	S8_58786378	8	58786378	2.8805e-06	0.11434	C	T	T|intergenic_region|MODIFIER|GRMZM2G074824-GRMZM2G324903|GRMZM2G074824-GRMZM2G324903|intergenic_region|GRMZM2G074824-GRMZM2G324903|||n.58786378C>T||||||
HL_LN	S8_58786540	8	58786540	2.8805e-06	0.11434	A	C	C|intergenic_region|MODIFIER|GRMZM2G074824-GRMZM2G324903|GRMZM2G074824-GRMZM2G324903|intergenic_region|GRMZM2G074824-GRMZM2G324903|||n.58786540A>C||||||
HL_LN	S8_58786555	8	58786555	2.8805e-06	0.11434	G	C	C|intergenic_region|MODIFIER|GRMZM2G074824-GRMZM2G324903|GRMZM2G074824-GRMZM2G324903|intergenic_region|GRMZM2G074824-GRMZM2G324903|||n.58786555G>C||||||
HL_LN	S8_58808120	8	58808120	2.8805e-06	0.11434	G	C	C|intergenic_region|MODIFIER|GRMZM2G074824-GRMZM2G324903|GRMZM2G074824-GRMZM2G324903|intergenic_region|GRMZM2G074824-GRMZM2G324903|||n.58808120G>C||||||
HL_LN	S8_58818920	8	58818920	2.8805e-06	0.11434	T	C	C|intergenic_region|MODIFIER|GRMZM2G074824-GRMZM2G324903|GRMZM2G074824-GRMZM2G324903|intergenic_region|GRMZM2G074824-GRMZM2G324903|||n.58818920T>C||||||
HL_LN	S8_58818996	8	58818996	2.8805e-06	0.11434	A	G	G|intergenic_region|MODIFIER|GRMZM2G074824-GRMZM2G324903|GRMZM2G074824-GRMZM2G324903|intergenic_region|GRMZM2G074824-GRMZM2G324903|||n.58818996A>G||||||
HL_LN	S8_58819959	8	58819959	2.8805e-06	0.11434	T	G	G|intergenic_region|MODIFIER|GRMZM2G074824-GRMZM2G324903|GRMZM2G074824-GRMZM2G324903|intergenic_region|GRMZM2G074824-GRMZM2G324903|||n.58819959T>G||||||
HL_LN	S8_58820073	8	58820073	2.8805e-06	0.11434	G	A	A|intergenic_region|MODIFIER|GRMZM2G074824-GRMZM2G324903|GRMZM2G074824-GRMZM2G324903|intergenic_region|GRMZM2G074824-GRMZM2G324903|||n.58820073G>A||||||
HL_LN	S8_58821628	8	58821628	2.8805e-06	0.11434	T	C	C|intergenic_region|MODIFIER|GRMZM2G074824-GRMZM2G324903|GRMZM2G074824-GRMZM2G324903|intergenic_region|GRMZM2G074824-GRMZM2G324903|||n.58821628T>C||||||
HL_LN	S8_58821649	8	58821649	2.8805e-06	0.11434	T	C	C|intergenic_region|MODIFIER|GRMZM2G074824-GRMZM2G324903|GRMZM2G074824-GRMZM2G324903|intergenic_region|GRMZM2G074824-GRMZM2G324903|||n.58821649T>C||||||
HL_LN	S8_58837520	8	58837520	2.8805e-06	0.11434	A	G	G|downstream_gene_variant|MODIFIER|GRMZM2G324903|GRMZM2G324903|transcript|GRMZM2G324903_T01.1|protein_coding||c.*752T>C|||||386|,G|intergenic_region|MODIFIER|GRMZM2G074824-GRMZM2G324903|GRMZM2G074824-GRMZM2G324903|intergenic_region|GRMZM2G074824-GRMZM2G324903|||n.58837520A>G||||||
HL_LN	S8_58837531	8	58837531	2.8805e-06	0.11434	T	G	G|downstream_gene_variant|MODIFIER|GRMZM2G324903|GRMZM2G324903|transcript|GRMZM2G324903_T01.1|protein_coding||c.*741A>C|||||375|,G|intergenic_region|MODIFIER|GRMZM2G074824-GRMZM2G324903|GRMZM2G074824-GRMZM2G324903|intergenic_region|GRMZM2G074824-GRMZM2G324903|||n.58837531T>G||||||
HL_LN	S8_58924356	8	58924356	2.8805e-06	0.11434	T	C	C|intergenic_region|MODIFIER|GRMZM2G324903-GRMZM5G834286|GRMZM2G324903-GRMZM5G834286|intergenic_region|GRMZM2G324903-GRMZM5G834286|||n.58924356T>C||||||
SRL10_LN	S9_149649615	9	149649615	9.7676e-06	0.10304	G	T	T|downstream_gene_variant|MODIFIER|GRMZM2G113060|GRMZM2G113060|transcript|GRMZM2G113060_T01.1|protein_coding||c.*490G>T|||||164|,T|downstream_gene_variant|MODIFIER|GRMZM2G113057|GRMZM2G113057|transcript|GRMZM2G113057_T01.1|protein_coding||c.*3716C>A|||||3716|,T|intergenic_region|MODIFIER|GRMZM2G113060-GRMZM2G113057|GRMZM2G113060-GRMZM2G113057|intergenic_region|GRMZM2G113060-GRMZM2G113057|||n.1496…
rLW	S4_146530083	4	146530083	6.6647e-06	0.12116	T	C	C|intergenic_region|MODIFIER|GRMZM2G001004-GRMZM2G071448|GRMZM2G001004-GRMZM2G071448|intergenic_region|GRMZM2G001004-GRMZM2G071448|||n.146530083T>C||||||
rLW	S4_146530085	4	146530085	6.6647e-06	0.12116	G	A	A|intergenic_region|MODIFIER|GRMZM2G001004-GRMZM2G071448|GRMZM2G001004-GRMZM2G071448|intergenic_region|GRMZM2G001004-GRMZM2G071448|||n.146530085G>A||||||
rLW	S4_146530097	4	146530097	7.7686e-06	0.11921	C	T	T|intergenic_region|MODIFIER|GRMZM2G001004-GRMZM2G071448|GRMZM2G001004-GRMZM2G071448|intergenic_region|GRMZM2G001004-GRMZM2G071448|||n.146530097C>T||||||
rLW	S4_146530140	4	146530140	9.5367e-06	0.10853	A	G	G|intergenic_region|MODIFIER|GRMZM2G001004-GRMZM2G071448|GRMZM2G001004-GRMZM2G071448|intergenic_region|GRMZM2G001004-GRMZM2G071448|||n.146530140A>G||||||
rLW	S4_178918797	4	178918797	4.5039e-06	0.11153	T	C	C|downstream_gene_variant|MODIFIER|GRMZM2G370777|GRMZM2G370777|transcript|GRMZM2G370777_T04.2|protein_coding||c.*561A>G|||||144|,C|intron_variant|MODIFIER|GRMZM2G370777|GRMZM2G370777|transcript|GRMZM2G370777_T02.2|protein_coding|7/7|c.638-125A>G||||||,C|intron_variant|MODIFIER|GRMZM2G370777|GRMZM2G370777|transcript|GRMZM2G370777_T01.2|protein_coding|7/7|c.663-125A>G||||||,C|intron_variant|MODIFIE…
rCRN	S3_159865258	3	159865258	5.396e-06	0.10924	T	A	A|upstream_gene_variant|MODIFIER|GRMZM2G133483|GRMZM2G133483|transcript|GRMZM2G133483_T01.1|protein_coding||c.-3723A>T|||||3374|,A|downstream_gene_variant|MODIFIER|GRMZM2G133428|GRMZM2G133428|transcript|GRMZM2G133428_T02.1|protein_coding||c.*3750T>A|||||3361|,A|downstream_gene_variant|MODIFIER|GRMZM2G133428|GRMZM2G133428|transcript|GRMZM2G133428_T01.1|protein_coding||c.*3455T>A|||||3357|,A|interg…
rCRN	S3_160797437	3	160797437	7.4535e-06	0.10563	G	A	A|downstream_gene_variant|MODIFIER|GRMZM2G025659|GRMZM2G025659|transcript|GRMZM2G025659_T01.2|protein_coding||c.*1691G>A|||||1542|,A|downstream_gene_variant|MODIFIER|GRMZM2G025659|GRMZM2G025659|transcript|GRMZM2G025659_T02.2|protein_coding||c.*324G>A|||||102|,A|intron_variant|MODIFIER|GRMZM2G025742|GRMZM2G025742|transcript|GRMZM2G025742_T01.1|protein_coding|3/4|c.999+207C>T||||||
rCRN	S5_207547031	5	207547031	2.8771e-06	0.11624	G	A	A|intergenic_region|MODIFIER|GRMZM2G023312-GRMZM2G036092|GRMZM2G023312-GRMZM2G036092|intergenic_region|GRMZM2G023312-GRMZM2G036092|||n.207547031G>A||||||
rCRN	S9_149790318	9	149790318	5.5767e-07	0.14825	C	T	T|upstream_gene_variant|MODIFIER|AC235544.1_FG006|AC235544.1_FG006|transcript|AC235544.1_FGT006.1|protein_coding||c.-1095C>T|||||1095|,T|downstream_gene_variant|MODIFIER|GRMZM2G061428|GRMZM2G061428|transcript|GRMZM2G061428_T01.1|protein_coding||c.*4598C>T|||||4191|,T|intergenic_region|MODIFIER|GRMZM2G061428-AC235544.1_FG006|GRMZM2G061428-AC235544.1_FG006|intergenic_region|GRMZM2G061428-AC235544.1…
rPRL	S2_67664665	2	67664665	1.876e-06	0.12089	C	A	A|intergenic_region|MODIFIER|AC204051.3_FG001-GRMZM2G480903|AC204051.3_FG001-GRMZM2G480903|intergenic_region|AC204051.3_FG001-GRMZM2G480903|||n.67664665C>A||||||
rPRL	S2_67685516	2	67685516	8.0557e-06	0.10512	A	G	G|intergenic_region|MODIFIER|AC204051.3_FG001-GRMZM2G480903|AC204051.3_FG001-GRMZM2G480903|intergenic_region|AC204051.3_FG001-GRMZM2G480903|||n.67685516A>G||||||
rPRL	S2_67722800	2	67722800	1.0107e-05	0.10406	A	C	C|intergenic_region|MODIFIER|AC204051.3_FG001-GRMZM2G480903|AC204051.3_FG001-GRMZM2G480903|intergenic_region|AC204051.3_FG001-GRMZM2G480903|||n.67722800A>C||||||
rPRL	S2_67722858	2	67722858	8.0557e-06	0.10512	A	T	T|intergenic_region|MODIFIER|AC204051.3_FG001-GRMZM2G480903|AC204051.3_FG001-GRMZM2G480903|intergenic_region|AC204051.3_FG001-GRMZM2G480903|||n.67722858A>T||||||
rPRL	S2_67725156	2	67725156	5.6e-06	0.10902	G	T	T|intergenic_region|MODIFIER|AC204051.3_FG001-GRMZM2G480903|AC204051.3_FG001-GRMZM2G480903|intergenic_region|AC204051.3_FG001-GRMZM2G480903|||n.67725156G>T||||||
rPRL	S2_67728305	2	67728305	1.4402e-06	0.12376	T	G	G|intergenic_region|MODIFIER|AC204051.3_FG001-GRMZM2G480903|AC204051.3_FG001-GRMZM2G480903|intergenic_region|AC204051.3_FG001-GRMZM2G480903|||n.67728305T>G||||||
rPRL	S2_67750740	2	67750740	1.5475e-06	0.126	C	T	T|intergenic_region|MODIFIER|AC204051.3_FG001-GRMZM2G480903|AC204051.3_FG001-GRMZM2G480903|intergenic_region|AC204051.3_FG001-GRMZM2G480903|||n.67750740C>T||||||
rPRL	S4_166128703	4	166128703	1.0007e-05	0.11202	C	G	G|intergenic_region|MODIFIER|GRMZM2G385352-GRMZM2G161746|GRMZM2G385352-GRMZM2G161746|intergenic_region|GRMZM2G385352-GRMZM2G161746|||n.166128703C>G||||||
rPLRL	S1_117101282	1	117101282	3.3313e-06	0.1164	C	A	A|intergenic_region|MODIFIER|GRMZM2G380133-GRMZM2G038973|GRMZM2G380133-GRMZM2G038973|intergenic_region|GRMZM2G380133-GRMZM2G038973|||n.117101282C>A||||||
rPLRL	S1_158329832	1	158329832	6.9218e-06	0.1067	G	A	A|intron_variant|MODIFIER|GRMZM2G062788|GRMZM2G062788|transcript|GRMZM2G062788_T01.1|protein_coding|1/3|c.129+348G>A||||||
rPLRL	S1_168550722	1	168550722	2.9785e-08	0.16663	G	A	A|intergenic_region|MODIFIER|AC212040.2_FG006-AC212040.2_FG002|AC212040.2_FG006-AC212040.2_FG002|intergenic_region|AC212040.2_FG006-AC212040.2_FG002|||n.168550722G>A||||||
rPLRL	S1_287528551	1	287528551	4.9539e-06	0.11065	T	A	A|intergenic_region|MODIFIER|GRMZM2G178341-GRMZM2G170851|GRMZM2G178341-GRMZM2G170851|intergenic_region|GRMZM2G178341-GRMZM2G170851|||n.287528551T>A||||||
rSLRL	S1_291384599	1	291384599	4.1399e-06	0.11214	A	G	G|intron_variant|MODIFIER|GRMZM2G064503|GRMZM2G064503|transcript|GRMZM2G064503_T01.2|protein_coding|10/11|c.1741-260T>C||||||
rTPRL	S1_168550722	1	168550722	2.9211e-07	0.14101	G	A	A|intergenic_region|MODIFIER|AC212040.2_FG006-AC212040.2_FG002|AC212040.2_FG006-AC212040.2_FG002|intergenic_region|AC212040.2_FG006-AC212040.2_FG002|||n.168550722G>A||||||
rAPRD	S1_12062764	1	12062764	6.5872e-06	0.10779	G	A	A|intergenic_region|MODIFIER|GRMZM5G813886-GRMZM2G000737|GRMZM5G813886-GRMZM2G000737|intergenic_region|GRMZM5G813886-GRMZM2G000737|||n.12062764G>A||||||
rPRL005	S1_168550722	1	168550722	1.053e-06	0.12733	G	A	A|intergenic_region|MODIFIER|AC212040.2_FG006-AC212040.2_FG002|AC212040.2_FG006-AC212040.2_FG002|intergenic_region|AC212040.2_FG006-AC212040.2_FG002|||n.168550722G>A||||||
rPRL10	S2_137595559	2	137595559	1.6078e-06	0.12267	A	T	T|intergenic_region|MODIFIER|GRMZM2G588344-GRMZM2G452727|GRMZM2G588344-GRMZM2G452727|intergenic_region|GRMZM2G588344-GRMZM2G452727|||n.137595559A>T||||||
rPRL10	S2_137595566	2	137595566	1.6078e-06	0.12267	G	A	A|intergenic_region|MODIFIER|GRMZM2G588344-GRMZM2G452727|GRMZM2G588344-GRMZM2G452727|intergenic_region|GRMZM2G588344-GRMZM2G452727|||n.137595566G>A||||||
rPRL10	S2_137595587	2	137595587	1.6078e-06	0.12267	A	T	T|intergenic_region|MODIFIER|GRMZM2G588344-GRMZM2G452727|GRMZM2G588344-GRMZM2G452727|intergenic_region|GRMZM2G588344-GRMZM2G452727|||n.137595587A>T||||||
rSRSA	S8_120663069	8	120663069	4.6409e-06	0.11132	G	T	T|downstream_gene_variant|MODIFIER|GRMZM2G089355|GRMZM2G089355|transcript|GRMZM2G089355_T01.1|protein_coding||c.*3879G>T|||||3384|,T|downstream_gene_variant|MODIFIER|GRMZM2G089355|GRMZM2G089355|transcript|GRMZM2G089355_T02.1|protein_coding||c.*3879G>T|||||3384|,T|intergenic_region|MODIFIER|GRMZM2G089355-GRMZM2G388371|GRMZM2G089355-GRMZM2G388371|intergenic_region|GRMZM2G089355-GRMZM2G388371|||n.12…
rASRD	S3_168741937	3	168741937	6.3017e-06	0.10875	C	T	T|synonymous_variant|LOW|GRMZM2G156861|GRMZM2G156861|transcript|GRMZM2G156861_T02.2|protein_coding|6/6|c.2319C>T|p.Val773Val|2368/2955|2319/2616|773/871||,T|intron_variant|MODIFIER|GRMZM2G156861|GRMZM2G156861|transcript|GRMZM2G156861_T03.2|protein_coding|2/6|c.504+2241C>T||||||
rASRD	S4_161464773	4	161464773	2.138e-06	0.12196	C	T	T|5_prime_UTR_variant|MODIFIER|GRMZM2G137696|GRMZM2G137696|transcript|GRMZM2G137696_T02.1|protein_coding|1/11|c.-279C>T|||||279|
rASRD	S8_170779065	8	170779065	6.808e-06	0.10684	T	C	C|downstream_gene_variant|MODIFIER|GRMZM5G805232|GRMZM5G805232|transcript|GRMZM5G805232_T01.1|protein_coding||c.*2764T>C|||||2764|,C|intergenic_region|MODIFIER|GRMZM5G805232-AC203294.3_FG001|GRMZM5G805232-AC203294.3_FG001|intergenic_region|GRMZM5G805232-AC203294.3_FG001|||n.170779065T>C||||||
rASRD	S9_107051938	9	107051938	8.4015e-06	0.11463	C	T	T|intergenic_region|MODIFIER|GRMZM2G397572-GRMZM2G008359|GRMZM2G397572-GRMZM2G008359|intergenic_region|GRMZM2G397572-GRMZM2G008359|||n.107051938C>T||||||
rSRL0510	S1_66224503	1	66224503	4.7571e-06	0.10904	C	T	T|intergenic_region|MODIFIER|GRMZM2G143086-GRMZM2G038811|GRMZM2G143086-GRMZM2G038811|intergenic_region|GRMZM2G143086-GRMZM2G038811|||n.66224503C>T||||||
rSRL0510	S1_66224538	1	66224538	4.7571e-06	0.10904	A	T	T|intergenic_region|MODIFIER|GRMZM2G143086-GRMZM2G038811|GRMZM2G143086-GRMZM2G038811|intergenic_region|GRMZM2G143086-GRMZM2G038811|||n.66224538A>T||||||
rSRL0510	S3_1967913	3	1967913	1.764e-06	0.11954	T	C	C|upstream_gene_variant|MODIFIER|GRMZM2G083474|GRMZM2G083474|transcript|GRMZM2G083474_T01.1|protein_coding||c.-3410A>G|||||3298|,C|upstream_gene_variant|MODIFIER|GRMZM2G083497|GRMZM2G083497|transcript|GRMZM2G083497_T04.1|protein_coding||c.-311T>C|||||262|,C|intron_variant|MODIFIER|GRMZM2G083497|GRMZM2G083497|transcript|GRMZM2G083497_T02.1|protein_coding|1/1|c.-6-371T>C||||||,C|intron_variant|MODI…
rSRL0510	S3_1967923	3	1967923	1.764e-06	0.11954	C	T	T|upstream_gene_variant|MODIFIER|GRMZM2G083474|GRMZM2G083474|transcript|GRMZM2G083474_T01.1|protein_coding||c.-3420G>A|||||3308|,T|upstream_gene_variant|MODIFIER|GRMZM2G083497|GRMZM2G083497|transcript|GRMZM2G083497_T04.1|protein_coding||c.-301C>T|||||252|,T|intron_variant|MODIFIER|GRMZM2G083497|GRMZM2G083497|transcript|GRMZM2G083497_T02.1|protein_coding|1/1|c.-6-361C>T||||||,T|intron_variant|MODI…
rSRL0510	S3_1967935	3	1967935	1.764e-06	0.11954	G	A	A|upstream_gene_variant|MODIFIER|GRMZM2G083474|GRMZM2G083474|transcript|GRMZM2G083474_T01.1|protein_coding||c.-3432C>T|||||3320|,A|upstream_gene_variant|MODIFIER|GRMZM2G083497|GRMZM2G083497|transcript|GRMZM2G083497_T04.1|protein_coding||c.-289G>A|||||240|,A|intron_variant|MODIFIER|GRMZM2G083497|GRMZM2G083497|transcript|GRMZM2G083497_T02.1|protein_coding|1/1|c.-6-349G>A||||||,A|intron_variant|MODI…
rSRL0510	S4_80936996	4	80936996	4.878e-06	0.11706	A	G	G|downstream_gene_variant|MODIFIER|GRMZM2G702498|GRMZM2G702498|transcript|GRMZM2G702498_T01.1|protein_coding||c.*3146T>C|||||3075|,G|intergenic_region|MODIFIER|GRMZM2G151519-GRMZM2G702498|GRMZM2G151519-GRMZM2G702498|intergenic_region|GRMZM2G151519-GRMZM2G702498|||n.80936996A>G||||||
rSRL0510	S4_80937014	4	80937014	4.4903e-06	0.11762	T	C	C|downstream_gene_variant|MODIFIER|GRMZM2G702498|GRMZM2G702498|transcript|GRMZM2G702498_T01.1|protein_coding||c.*3128A>G|||||3057|,C|intergenic_region|MODIFIER|GRMZM2G151519-GRMZM2G702498|GRMZM2G151519-GRMZM2G702498|intergenic_region|GRMZM2G151519-GRMZM2G702498|||n.80937014T>C||||||
rSRL0510	S4_80937026	4	80937026	5.0098e-06	0.11738	G	A	A|downstream_gene_variant|MODIFIER|GRMZM2G702498|GRMZM2G702498|transcript|GRMZM2G702498_T01.1|protein_coding||c.*3116C>T|||||3045|,A|intergenic_region|MODIFIER|GRMZM2G151519-GRMZM2G702498|GRMZM2G151519-GRMZM2G702498|intergenic_region|GRMZM2G151519-GRMZM2G702498|||n.80937026G>A||||||
rSRL0510	S6_41761491	6	41761491	5.5345e-06	0.12557	G	A	A|intergenic_region|MODIFIER|GRMZM2G402309-GRMZM2G524349|GRMZM2G402309-GRMZM2G524349|intergenic_region|GRMZM2G402309-GRMZM2G524349|||n.41761491G>A||||||
rSRL0510	S6_42307320	6	42307320	4.2145e-06	0.11055	G	A	A|intergenic_region|MODIFIER|GRMZM2G142456-GRMZM2G083961|GRMZM2G142456-GRMZM2G083961|intergenic_region|GRMZM2G142456-GRMZM2G083961|||n.42307320G>A||||||
rSRL0510	S6_42307556	6	42307556	4.2145e-06	0.11055	G	C	C|intergenic_region|MODIFIER|GRMZM2G142456-GRMZM2G083961|GRMZM2G142456-GRMZM2G083961|intergenic_region|GRMZM2G142456-GRMZM2G083961|||n.42307556G>C||||||
rSRL0510	S6_42314376	6	42314376	5.6822e-06	0.10717	G	A	A|upstream_gene_variant|MODIFIER|GRMZM2G083961|GRMZM2G083961|transcript|GRMZM2G083961_T01.1|protein_coding||c.-4056G>A|||||3865|,A|intergenic_region|MODIFIER|GRMZM2G142456-GRMZM2G083961|GRMZM2G142456-GRMZM2G083961|intergenic_region|GRMZM2G142456-GRMZM2G083961|||n.42314376G>A||||||
rSRL0510	S6_42314397	6	42314397	5.6822e-06	0.10717	A	G	G|upstream_gene_variant|MODIFIER|GRMZM2G083961|GRMZM2G083961|transcript|GRMZM2G083961_T01.1|protein_coding||c.-4035A>G|||||3844|,G|intergenic_region|MODIFIER|GRMZM2G142456-GRMZM2G083961|GRMZM2G142456-GRMZM2G083961|intergenic_region|GRMZM2G142456-GRMZM2G083961|||n.42314397A>G||||||
rSRL0510	S6_42318467	6	42318467	4.2145e-06	0.11055	C	G	G|synonymous_variant|LOW|GRMZM2G083961|GRMZM2G083961|transcript|GRMZM2G083961_T01.1|protein_coding|1/1|c.36C>G|p.Pro12Pro|227/715|36/171|12/56||
rSRL0510	S6_42327313	6	42327313	4.2145e-06	0.11055	C	T	T|intergenic_region|MODIFIER|GRMZM2G083961-GRMZM2G700914|GRMZM2G083961-GRMZM2G700914|intergenic_region|GRMZM2G083961-GRMZM2G700914|||n.42327313C>T||||||
rSRL0510	S6_42327712	6	42327712	5.6822e-06	0.10717	C	T	T|intergenic_region|MODIFIER|GRMZM2G083961-GRMZM2G700914|GRMZM2G083961-GRMZM2G700914|intergenic_region|GRMZM2G083961-GRMZM2G700914|||n.42327712C>T||||||
rSRL0510	S6_42327758	6	42327758	5.9216e-06	0.1069	C	T	T|intergenic_region|MODIFIER|GRMZM2G083961-GRMZM2G700914|GRMZM2G083961-GRMZM2G700914|intergenic_region|GRMZM2G083961-GRMZM2G700914|||n.42327758C>T||||||
rSRL0510	S6_42327767	6	42327767	5.9216e-06	0.1069	G	A	A|intergenic_region|MODIFIER|GRMZM2G083961-GRMZM2G700914|GRMZM2G083961-GRMZM2G700914|intergenic_region|GRMZM2G083961-GRMZM2G700914|||n.42327767G>A||||||
rSRL0510	S6_42327802	6	42327802	5.9216e-06	0.1069	C	A	A|intergenic_region|MODIFIER|GRMZM2G083961-GRMZM2G700914|GRMZM2G083961-GRMZM2G700914|intergenic_region|GRMZM2G083961-GRMZM2G700914|||n.42327802C>A||||||
rSRL0510	S6_42336255	6	42336255	5.9216e-06	0.1069	G	A	A|intergenic_region|MODIFIER|GRMZM2G083961-GRMZM2G700914|GRMZM2G083961-GRMZM2G700914|intergenic_region|GRMZM2G083961-GRMZM2G700914|||n.42336255G>A||||||
rSRL0510	S6_42411691	6	42411691	4.3504e-06	0.11014	G	A	A|intergenic_region|MODIFIER|GRMZM2G083961-GRMZM2G700914|GRMZM2G083961-GRMZM2G700914|intergenic_region|GRMZM2G083961-GRMZM2G700914|||n.42411691G>A||||||
rSRL0510	S6_42411744	6	42411744	4.3504e-06	0.11014	G	A	A|intergenic_region|MODIFIER|GRMZM2G083961-GRMZM2G700914|GRMZM2G083961-GRMZM2G700914|intergenic_region|GRMZM2G083961-GRMZM2G700914|||n.42411744G>A||||||
rSRL0510	S6_42411781	6	42411781	4.3504e-06	0.11014	C	T	T|intergenic_region|MODIFIER|GRMZM2G083961-GRMZM2G700914|GRMZM2G083961-GRMZM2G700914|intergenic_region|GRMZM2G083961-GRMZM2G700914|||n.42411781C>T||||||
rSRL0510	S6_42411825	6	42411825	4.3504e-06	0.11014	G	A	A|intergenic_region|MODIFIER|GRMZM2G083961-GRMZM2G700914|GRMZM2G083961-GRMZM2G700914|intergenic_region|GRMZM2G083961-GRMZM2G700914|||n.42411825G>A||||||
rSRL0510	S6_42411839	6	42411839	7.0803e-06	0.10502	C	T	T|intergenic_region|MODIFIER|GRMZM2G083961-GRMZM2G700914|GRMZM2G083961-GRMZM2G700914|intergenic_region|GRMZM2G083961-GRMZM2G700914|||n.42411839C>T||||||
rSRL0510	S6_42424467	6	42424467	4.2145e-06	0.11055	A	T	T|intergenic_region|MODIFIER|GRMZM2G083961-GRMZM2G700914|GRMZM2G083961-GRMZM2G700914|intergenic_region|GRMZM2G083961-GRMZM2G700914|||n.42424467A>T||||||
rSRL0510	S6_42424643	6	42424643	4.2145e-06	0.11055	G	A	A|intergenic_region|MODIFIER|GRMZM2G083961-GRMZM2G700914|GRMZM2G083961-GRMZM2G700914|intergenic_region|GRMZM2G083961-GRMZM2G700914|||n.42424643G>A||||||
rSRL0510	S6_42452556	6	42452556	4.3504e-06	0.11014	C	T	T|intergenic_region|MODIFIER|GRMZM2G083961-GRMZM2G700914|GRMZM2G083961-GRMZM2G700914|intergenic_region|GRMZM2G083961-GRMZM2G700914|||n.42452556C>T||||||
rSRL0510	S6_42468330	6	42468330	6.8415e-06	0.10545	T	C	C|intergenic_region|MODIFIER|GRMZM2G083961-GRMZM2G700914|GRMZM2G083961-GRMZM2G700914|intergenic_region|GRMZM2G083961-GRMZM2G700914|||n.42468330T>C||||||
rSRL0510	S6_42468370	6	42468370	4.2145e-06	0.11055	C	T	T|intergenic_region|MODIFIER|GRMZM2G083961-GRMZM2G700914|GRMZM2G083961-GRMZM2G700914|intergenic_region|GRMZM2G083961-GRMZM2G700914|||n.42468370C>T||||||
rSRL0510	S6_42471851	6	42471851	6.4393e-06	0.10609	T	A	A|intergenic_region|MODIFIER|GRMZM2G083961-GRMZM2G700914|GRMZM2G083961-GRMZM2G700914|intergenic_region|GRMZM2G083961-GRMZM2G700914|||n.42471851T>A||||||
rSRL0510	S6_42490135	6	42490135	4.3504e-06	0.11014	G	T	T|intergenic_region|MODIFIER|GRMZM2G083961-GRMZM2G700914|GRMZM2G083961-GRMZM2G700914|intergenic_region|GRMZM2G083961-GRMZM2G700914|||n.42490135G>T||||||
rSRL0510	S6_42549169	6	42549169	5.9216e-06	0.1069	C	T	T|intergenic_region|MODIFIER|GRMZM2G083961-GRMZM2G700914|GRMZM2G083961-GRMZM2G700914|intergenic_region|GRMZM2G083961-GRMZM2G700914|||n.42549169C>T||||||
rSRL0510	S6_42549468	6	42549468	4.2145e-06	0.11055	C	T	T|intergenic_region|MODIFIER|GRMZM2G083961-GRMZM2G700914|GRMZM2G083961-GRMZM2G700914|intergenic_region|GRMZM2G083961-GRMZM2G700914|||n.42549468C>T||||||
rSRL0510	S6_42549607	6	42549607	4.2145e-06	0.11055	C	T	T|intergenic_region|MODIFIER|GRMZM2G083961-GRMZM2G700914|GRMZM2G083961-GRMZM2G700914|intergenic_region|GRMZM2G083961-GRMZM2G700914|||n.42549607C>T||||||
rSRL0510	S6_42554548	6	42554548	4.2145e-06	0.11055	G	A	A|intergenic_region|MODIFIER|GRMZM2G083961-GRMZM2G700914|GRMZM2G083961-GRMZM2G700914|intergenic_region|GRMZM2G083961-GRMZM2G700914|||n.42554548G>A||||||
rSRL0510	S6_42582307	6	42582307	4.2145e-06	0.11055	A	G	G|intergenic_region|MODIFIER|GRMZM2G083961-GRMZM2G700914|GRMZM2G083961-GRMZM2G700914|intergenic_region|GRMZM2G083961-GRMZM2G700914|||n.42582307A>G||||||
rSRL0510	S6_42582379	6	42582379	4.2145e-06	0.11055	T	C	C|intergenic_region|MODIFIER|GRMZM2G083961-GRMZM2G700914|GRMZM2G083961-GRMZM2G700914|intergenic_region|GRMZM2G083961-GRMZM2G700914|||n.42582379T>C||||||
rSRL0510	S6_42589510	6	42589510	5.6822e-06	0.10717	T	A	A|intergenic_region|MODIFIER|GRMZM2G083961-GRMZM2G700914|GRMZM2G083961-GRMZM2G700914|intergenic_region|GRMZM2G083961-GRMZM2G700914|||n.42589510T>A||||||
rSRL0510	S6_42595697	6	42595697	4.2145e-06	0.11055	G	A	A|intergenic_region|MODIFIER|GRMZM2G083961-GRMZM2G700914|GRMZM2G083961-GRMZM2G700914|intergenic_region|GRMZM2G083961-GRMZM2G700914|||n.42595697G>A||||||
rSRL0510	S6_42601183	6	42601183	4.3504e-06	0.11014	C	T	T|intergenic_region|MODIFIER|GRMZM2G083961-GRMZM2G700914|GRMZM2G083961-GRMZM2G700914|intergenic_region|GRMZM2G083961-GRMZM2G700914|||n.42601183C>T||||||
rSRL0510	S6_42601341	6	42601341	4.3504e-06	0.11014	A	G	G|intergenic_region|MODIFIER|GRMZM2G083961-GRMZM2G700914|GRMZM2G083961-GRMZM2G700914|intergenic_region|GRMZM2G083961-GRMZM2G700914|||n.42601341A>G||||||
rSRL0510	S6_42618286	6	42618286	4.2145e-06	0.11055	C	T	T|intergenic_region|MODIFIER|GRMZM2G083961-GRMZM2G700914|GRMZM2G083961-GRMZM2G700914|intergenic_region|GRMZM2G083961-GRMZM2G700914|||n.42618286C>T||||||
rSRL0510	S6_42618507	6	42618507	4.2145e-06	0.11055	C	T	T|intergenic_region|MODIFIER|GRMZM2G083961-GRMZM2G700914|GRMZM2G083961-GRMZM2G700914|intergenic_region|GRMZM2G083961-GRMZM2G700914|||n.42618507C>T||||||
rSRL0510	S6_42638188	6	42638188	4.1787e-06	0.1104	G	A	A|intergenic_region|MODIFIER|GRMZM2G083961-GRMZM2G700914|GRMZM2G083961-GRMZM2G700914|intergenic_region|GRMZM2G083961-GRMZM2G700914|||n.42638188G>A||||||
rSRL0510	S6_42638216	6	42638216	4.3504e-06	0.11014	A	G	G|intergenic_region|MODIFIER|GRMZM2G083961-GRMZM2G700914|GRMZM2G083961-GRMZM2G700914|intergenic_region|GRMZM2G083961-GRMZM2G700914|||n.42638216A>G||||||
rSRL0510	S6_42663299	6	42663299	4.0479e-06	0.11081	A	T	T|intergenic_region|MODIFIER|GRMZM2G700914-GRMZM2G511318|GRMZM2G700914-GRMZM2G511318|intergenic_region|GRMZM2G700914-GRMZM2G511318|||n.42663299A>T||||||
rSRL0510	S6_42706707	6	42706707	4.2145e-06	0.11055	A	C	C|intergenic_region|MODIFIER|GRMZM2G700914-GRMZM2G511318|GRMZM2G700914-GRMZM2G511318|intergenic_region|GRMZM2G700914-GRMZM2G511318|||n.42706707A>C||||||
rSRL0510	S6_111094387	6	111094387	5.3592e-06	0.10946	C	A	A|intergenic_region|MODIFIER|GRMZM2G161244-GRMZM2G442215|GRMZM2G161244-GRMZM2G442215|intergenic_region|GRMZM2G161244-GRMZM2G442215|||n.111094387C>A||||||
rSRL0510	S6_132104277	6	132104277	3.1799e-06	0.12638	G	T	T|intergenic_region|MODIFIER|GRMZM2G124225-GRMZM2G175513|GRMZM2G124225-GRMZM2G175513|intergenic_region|GRMZM2G124225-GRMZM2G175513|||n.132104277G>T||||||
rSRL0510	S6_147002453	6	147002453	1.871e-06	0.13105	C	T	T|upstream_gene_variant|MODIFIER|GRMZM2G322220|GRMZM2G322220|transcript|GRMZM2G322220_T01.2|protein_coding||c.-2880C>T|||||2880|,T|intergenic_region|MODIFIER|GRMZM5G827496-GRMZM2G322220|GRMZM5G827496-GRMZM2G322220|intergenic_region|GRMZM5G827496-GRMZM2G322220|||n.147002453C>T||||||
rSRL0510	S6_147002489	6	147002489	5.6056e-07	0.13874	C	A	A|upstream_gene_variant|MODIFIER|GRMZM2G322220|GRMZM2G322220|transcript|GRMZM2G322220_T01.2|protein_coding||c.-2844C>A|||||2844|,A|intergenic_region|MODIFIER|GRMZM5G827496-GRMZM2G322220|GRMZM5G827496-GRMZM2G322220|intergenic_region|GRMZM5G827496-GRMZM2G322220|||n.147002489C>A||||||
rSRL0510	S7_107882783	7	107882783	1.05e-05	0.10129	C	T	T|upstream_gene_variant|MODIFIER|GRMZM2G074672|GRMZM2G074672|transcript|GRMZM2G074672_T02.1|protein_coding||c.-1342C>T|||||1165|,T|upstream_gene_variant|MODIFIER|GRMZM2G074672|GRMZM2G074672|transcript|GRMZM2G074672_T03.1|protein_coding||c.-2748C>T|||||2387|,T|upstream_gene_variant|MODIFIER|GRMZM2G074672|GRMZM2G074672|transcript|GRMZM2G074672_T01.1|protein_coding||c.-2624C>T|||||2387|,T|intergenic…
rSRL0510	S8_376581	8	376581	6.5107e-06	0.10574	A	T	T|intergenic_region|MODIFIER|GRMZM2G085038-GRMZM2G085111|GRMZM2G085038-GRMZM2G085111|intergenic_region|GRMZM2G085038-GRMZM2G085111|||n.376581A>T||||||
rSRL0510	S8_376612	8	376612	6.5107e-06	0.10574	C	A	A|intergenic_region|MODIFIER|GRMZM2G085038-GRMZM2G085111|GRMZM2G085038-GRMZM2G085111|intergenic_region|GRMZM2G085038-GRMZM2G085111|||n.376612C>A||||||
rSRL0510	S8_376627	8	376627	6.6214e-06	0.10567	C	T	T|intergenic_region|MODIFIER|GRMZM2G085038-GRMZM2G085111|GRMZM2G085038-GRMZM2G085111|intergenic_region|GRMZM2G085038-GRMZM2G085111|||n.376627C>T||||||
rSRL10	S1_258056624	1	258056624	8.6204e-06	0.11138	G	T	T|upstream_gene_variant|MODIFIER|GRMZM2G044762|GRMZM2G044762|transcript|GRMZM2G044762_T01.1|protein_coding||c.-1096C>A|||||1056|,T|upstream_gene_variant|MODIFIER|GRMZM2G044762|GRMZM2G044762|transcript|GRMZM2G044762_T02.1|protein_coding||c.-1493C>A|||||1092|,T|upstream_gene_variant|MODIFIER|GRMZM2G044762|GRMZM2G044762|transcript|GRMZM2G044762_T03.1|protein_coding||c.-1096C>A|||||1056|,T|downstream…
rSRL10	S1_258056928	1	258056928	4.8007e-06	0.1217	A	G	G|upstream_gene_variant|MODIFIER|GRMZM2G044762|GRMZM2G044762|transcript|GRMZM2G044762_T01.1|protein_coding||c.-1400T>C|||||1360|,G|upstream_gene_variant|MODIFIER|GRMZM2G044762|GRMZM2G044762|transcript|GRMZM2G044762_T02.1|protein_coding||c.-1797T>C|||||1396|,G|upstream_gene_variant|MODIFIER|GRMZM2G044762|GRMZM2G044762|transcript|GRMZM2G044762_T03.1|protein_coding||c.-1400T>C|||||1360|,G|downstream…
rSRL10	S1_258056973	1	258056973	8.1358e-06	0.11147	A	T	T|upstream_gene_variant|MODIFIER|GRMZM2G044762|GRMZM2G044762|transcript|GRMZM2G044762_T01.1|protein_coding||c.-1445T>A|||||1405|,T|upstream_gene_variant|MODIFIER|GRMZM2G044762|GRMZM2G044762|transcript|GRMZM2G044762_T02.1|protein_coding||c.-1842T>A|||||1441|,T|upstream_gene_variant|MODIFIER|GRMZM2G044762|GRMZM2G044762|transcript|GRMZM2G044762_T03.1|protein_coding||c.-1445T>A|||||1405|,T|downstream…
rSRL10	S1_258056984	1	258056984	8.1358e-06	0.11147	G	A	A|upstream_gene_variant|MODIFIER|GRMZM2G044762|GRMZM2G044762|transcript|GRMZM2G044762_T01.1|protein_coding||c.-1456C>T|||||1416|,A|upstream_gene_variant|MODIFIER|GRMZM2G044762|GRMZM2G044762|transcript|GRMZM2G044762_T02.1|protein_coding||c.-1853C>T|||||1452|,A|upstream_gene_variant|MODIFIER|GRMZM2G044762|GRMZM2G044762|transcript|GRMZM2G044762_T03.1|protein_coding||c.-1456C>T|||||1416|,A|downstream…
rSRL10	S1_258056988	1	258056988	8.1358e-06	0.11147	C	G	G|upstream_gene_variant|MODIFIER|GRMZM2G044762|GRMZM2G044762|transcript|GRMZM2G044762_T01.1|protein_coding||c.-1460G>C|||||1420|,G|upstream_gene_variant|MODIFIER|GRMZM2G044762|GRMZM2G044762|transcript|GRMZM2G044762_T02.1|protein_coding||c.-1857G>C|||||1456|,G|upstream_gene_variant|MODIFIER|GRMZM2G044762|GRMZM2G044762|transcript|GRMZM2G044762_T03.1|protein_coding||c.-1460G>C|||||1420|,G|downstream…
rRDW	S5_63348105	5	63348105	4.1938e-06	0.11074	G	C	C|intron_variant|MODIFIER|GRMZM2G088753|GRMZM2G088753|transcript|GRMZM2G088753_T01.1|protein_coding|10/14|c.2010+75C>G||||||,C|intron_variant|MODIFIER|GRMZM2G088753|GRMZM2G088753|transcript|GRMZM2G088753_T02.1|protein_coding|10/13|c.1794+75C>G||||||
rRDW	S5_63350063	5	63350063	3.8951e-06	0.115	C	T	T|synonymous_variant|LOW|GRMZM2G088753|GRMZM2G088753|transcript|GRMZM2G088753_T01.1|protein_coding|6/15|c.1542G>A|p.Ser514Ser|1887/3191|1542/2472|514/823||,T|synonymous_variant|LOW|GRMZM2G088753|GRMZM2G088753|transcript|GRMZM2G088753_T02.1|protein_coding|6/14|c.1326G>A|p.Ser442Ser|1895/3175|1326/2256|442/751||,T|downstream_gene_variant|MODIFIER|GRMZM2G088737|GRMZM2G088737|transcript|GRMZM2G088737…
rRDW	S7_107384944	7	107384944	1.7896e-06	0.15499	G	A	A|intergenic_region|MODIFIER|GRMZM2G082264-GRMZM2G439448|GRMZM2G082264-GRMZM2G439448|intergenic_region|GRMZM2G082264-GRMZM2G439448|||n.107384944G>A||||||
rRDW	S9_156497207	9	156497207	3.4764e-06	0.11219	C	T	T|intergenic_region|MODIFIER|GRMZM2G134329-GRMZM2G134426|GRMZM2G134329-GRMZM2G134426|intergenic_region|GRMZM2G134329-GRMZM2G134426|||n.156497207C>T||||||
rRDW	S10_10892637	10	10892637	3.987e-06	0.11229	C	T	T|upstream_gene_variant|MODIFIER|GRMZM5G813470|GRMZM5G813470|transcript|GRMZM5G813470_T01.1|protein_coding||c.-852G>A|||||629|,T|upstream_gene_variant|MODIFIER|GRMZM5G813470|GRMZM5G813470|transcript|GRMZM5G813470_T02.1|protein_coding||c.-1070G>A|||||597|,T|intergenic_region|MODIFIER|GRMZM5G813470-GRMZM2G076593|GRMZM5G813470-GRMZM2G076593|intergenic_region|GRMZM5G813470-GRMZM2G076593|||n.10892637C…
rRDW	S10_124086980	10	124086980	5.225e-06	0.10785	T	C	C|splice_region_variant&intron_variant|LOW|GRMZM2G169648|GRMZM2G169648|transcript|GRMZM2G169648_T01.1|protein_coding|4/9|c.573+4A>G||||||,C|splice_region_variant&intron_variant|LOW|GRMZM2G169648|GRMZM2G169648|transcript|GRMZM2G169648_T02.1|protein_coding|4/8|c.573+4A>G||||||,C|upstream_gene_variant|MODIFIER|GRMZM2G169516|GRMZM2G169516|transcript|GRMZM2G169516_T02.1|protein_coding||c.-2796A>G|||||…

## Sheet: Table S5
Table S5. The list of pleiotropic SNPs associated with observed traits detected by GWAS
Marker	Chr	Pos	Numble of trait	Trait
S1_168550722	1	168550722	3	rPLRL; rTPRL; rPRL005
S10_25265784	10	25265784	2	SLRL_LN; SRL005_LN
S10_91176557	10	91176557	2	SRSA_CK; TSRV_CK
S2_29705368	2	29705368	4	PLRL_LN; TPRL_LN; PRSA_LN; PRL005_LN
S2_29751525	2	29751525	4	PLRL_LN; TPRL_LN; PRSA_LN; PRL005_LN
S2_29751533	2	29751533	4	PLRL_LN; TPRL_LN; PRSA_LN; PRL005_LN
S2_29753128	2	29753128	4	PLRL_LN; TPRL_LN; PRSA_LN; PRL005_LN
S2_29753325	2	29753325	4	PLRL_LN; TPRL_LN; PRSA_LN; PRL005_LN
S2_29753503	2	29753503	4	PLRL_LN; TPRL_LN; PRSA_LN; PRL005_LN
S2_29753748	2	29753748	4	PLRL_LN; TPRL_LN; PRSA_LN; PRL005_LN
S2_29753860	2	29753860	3	PLRL_LN; TPRL_LN; PRL005_LN
S2_29753881	2	29753881	3	PLRL_LN; TPRL_LN; PRL005_LN
S2_29753910	2	29753910	4	PLRL_LN; TPRL_LN; PRSA_LN; PRL005_LN
S2_29754177	2	29754177	4	PLRL_LN; TPRL_LN; PRSA_LN; PRL005_LN
S3_168741937	3	168741937	2	ASRD_LN; rASRD
S4_161464773	4	161464773	2	ASRD_LN; rASRD
S4_28918333	4	28918333	2	SPAD_CK; ASRD_CK

## Sheet: Table S6
Table S6. The biological process of GO terms of the DEGs between CK and LN conditions.
S1 CK vs S1 LN						S2 CK vs S2 LN						S3 CK vs S3 LN
GO term	Description	Number in input list	Number in BG/Ref	p-value	FDR	GO term	Description	Number in input list	Number in BG/Ref	p-value	FDR	GO term	Description	Number in input list	Number in BG/Ref	p-value	FDR
GO:1901700	response to oxygen-containing compound	210	5475	9.1e-17	8.3e-13	GO:0071941	nitrogen cycle metabolic process	12	74	3.6e-10	2.1e-06	GO:0009607	response to biotic stimulus	72	3846	1e-12	2.4e-09
GO:0010167	response to nitrate	56	729	3.4e-15	1.5e-11	GO:0042126	nitrate metabolic process	9	56	6.3e-08	0.00012	GO:0042221	response to chemical	131	9640	5.8e-13	2.4e-09
GO:0042221	response to chemical	309	9640	1.5e-14	4.6e-11	GO:0042128	nitrate assimilation	9	56	6.3e-08	0.00012	GO:0043207	response to external biotic stimulus	68	3562	2.2e-12	2.6e-09
GO:0006952	defense response	158	3926	4.1e-14	9.3e-11	GO:0051554	flavonol metabolic process	9	100	5.4e-06	0.0045	GO:0051707	response to other organism	68	3562	2.2e-12	2.6e-09
GO:0009607	response to biotic stimulus	154	3846	1.4e-13	2.5e-10	GO:1901700	response to oxygen-containing compound	100	5475	4.7e-06	0.0045	GO:0010035	response to inorganic substance	62	3146	7.2e-12	6.7e-09
GO:0014070	response to organic cyclic compound	115	2544	2.1e-13	2.7e-10	GO:0051555	flavonol biosynthetic process	9	100	5.4e-06	0.0045	GO:0030417	nicotianamine metabolic process	7	10	2.5e-11	1.7e-08
GO:0019748	secondary metabolic process	104	2187	1.8e-13	2.7e-10	GO:2001057	reactive nitrogen species metabolic process	9	95	3.6e-06	0.0045	GO:0030418	nicotianamine biosynthetic process	7	10	2.5e-11	1.7e-08
GO:0044711	single-organism biosynthetic process	225	6578	8.6e-13	9.7e-10	GO:0051552	flavone metabolic process	9	105	7.8e-06	0.0051	GO:0072351	tricarboxylic acid biosynthetic process	7	11	4e-11	2.4e-08
GO:1901698	response to nitrogen compound	107	2372	1.8e-12	1.8e-09	GO:0051553	flavone biosynthetic process	9	105	7.8e-06	0.0051	GO:0006082	organic acid metabolic process	79	4878	7.8e-11	4e-08
GO:0045087	innate immune response	107	2391	2.9e-12	2.6e-09	GO:0009813	flavonoid biosynthetic process	26	875	2.4e-05	0.014	GO:0016053	organic acid biosynthetic process	49	2283	1e-10	4.8e-08
GO:0043207	response to external biotic stimulus	141	3562	4.2e-12	3.1e-09	GO:0010167	response to nitrate	23	729	2.9e-05	0.016	GO:0009605	response to external stimulus	82	5210	1.2e-10	5.1e-08
GO:0051707	response to other organism	141	3562	4.2e-12	3.1e-09	GO:0080167	response to karrikin	21	643	4e-05	0.02	GO:0072350	tricarboxylic acid metabolic process	8	26	1.5e-10	6e-08
GO:0009751	response to salicylic acid	77	1471	4.5e-12	3.1e-09	GO:0010035	response to inorganic substance	62	3146	5.3e-05	0.024	GO:0046394	carboxylic acid biosynthetic process	43	1879	2.5e-10	9.1e-08
GO:0009605	response to external stimulus	184	5210	1.7e-11	1.1e-08	GO:0009812	flavonoid metabolic process	26	924	5.8e-05	0.024	GO:0072330	monocarboxylic acid biosynthetic process	37	1459	3.4e-10	1.2e-07
GO:0009814	defense response, incompatible interaction	77	1527	2.5e-11	1.5e-08	GO:0044283	small molecule biosynthetic process	65	3434	0.00011	0.043	GO:0043436	oxoacid metabolic process	73	4484	4.1e-10	1.2e-07
GO:0001101	response to acid chemical	141	3680	3.9e-11	2.2e-08							GO:0006952	defense response	67	3926	4e-10	1.2e-07
GO:0009404	toxin metabolic process	38	494	9.5e-11	4.8e-08							GO:0071941	nitrogen cycle metabolic process	10	74	9.2e-10	2.5e-07
GO:0051704	multi-organism process	200	5934	9.5e-11	4.8e-08							GO:0000041	transition metal ion transport	18	398	4.2e-09	1.1e-06
GO:0010583	response to cyclopentenone	33	398	2.8e-10	1.3e-07							GO:0051704	multi-organism process	85	5934	4.8e-09	1.2e-06
GO:0006955	immune response	114	2845	3.4e-10	1.5e-07							GO:0044711	single-organism biosynthetic process	91	6578	6e-09	1.4e-06
GO:0050896	response to stimulus	559	21792	4.9e-10	2.1e-07							GO:0044710	single-organism metabolic process	165	15163	9.5e-09	2.1e-06
GO:0010106	cellular response to iron ion starvation	33	422	1.1e-09	4.6e-07							GO:0044283	small molecule biosynthetic process	58	3434	1.1e-08	2.4e-06
GO:0031668	cellular response to extracellular stimulus	63	1248	1.7e-09	6.3e-07							GO:1901700	response to oxygen-containing compound	79	5475	1.5e-08	3.1e-06
GO:0009628	response to abiotic stimulus	194	5910	1.7e-09	6.3e-07							GO:0010167	response to nitrate	23	729	2.1e-08	4.1e-06
GO:0009636	response to toxic substance	25	255	1.8e-09	6.5e-07							GO:0019752	carboxylic acid metabolic process	65	4156	2.3e-08	4.3e-06
GO:0010035	response to inorganic substance	120	3146	1.9e-09	6.5e-07							GO:0032787	monocarboxylic acid metabolic process	50	2802	2.7e-08	4.8e-06
GO:0006950	response to stress	327	11399	2.1e-09	7e-07							GO:0032870	cellular response to hormone stimulus	48	2644	3.2e-08	5.5e-06
GO:0071496	cellular response to external stimulus	63	1261	2.5e-09	7.9e-07							GO:0009862	systemic acquired resistance, salicylic acid mediated signaling pathway	21	659	7.6e-08	1.2e-05
GO:0010033	response to organic substance	217	6854	2.6e-09	8e-07							GO:0014070	response to organic cyclic compound	46	2544	7.2e-08	1.2e-05
GO:0009407	toxin catabolic process	33	439	2.8e-09	8e-07							GO:0006811	ion transport	53	3169	7.6e-08	1.2e-05
GO:0006811	ion transport	120	3169	2.8e-09	8e-07							GO:1901698	response to nitrogen compound	44	2372	7.1e-08	1.2e-05
GO:0090487	secondary metabolite catabolic process	33	439	2.8e-09	8e-07							GO:0009725	response to hormone	67	4502	8.6e-08	1.3e-05
GO:0009627	systemic acquired resistance	61	1210	3.2e-09	8.8e-07							GO:1902170	cellular response to reactive nitrogen species	8	69	1.3e-07	1.8e-05
GO:1901701	cellular response to oxygen-containing compound	108	2760	3.7e-09	9.8e-07							GO:0009814	defense response, incompatible interaction	33	1527	1.3e-07	1.8e-05
GO:0031669	cellular response to nutrient levels	55	1038	3.9e-09	1e-06							GO:0009620	response to fungus	29	1226	1.3e-07	1.8e-05
GO:0042743	hydrogen peroxide metabolic process	48	842	4.6e-09	1.1e-06							GO:0009719	response to endogenous stimulus	73	5149	1.3e-07	1.8e-05
GO:0044710	single-organism metabolic process	410	15163	6.5e-09	1.6e-06							GO:0044281	small molecule metabolic process	105	8558	1.4e-07	1.8e-05
GO:0002376	immune system process	127	3493	9.4e-09	2.2e-06							GO:0071495	cellular response to endogenous stimulus	49	2913	2.2e-07	2.7e-05
GO:0009651	response to salt stress	83	1974	1.5e-08	3.5e-06							GO:0006950	response to stress	129	11399	2.4e-07	2.8e-05
GO:0042744	hydrogen peroxide catabolic process	20	187	2e-08	4.6e-06							GO:0006826	iron ion transport	11	177	2.4e-07	2.8e-05
GO:0015698	inorganic anion transport	38	616	2.8e-08	6.1e-06							GO:0009651	response to salt stress	38	1974	2.5e-07	2.9e-05
GO:0009267	cellular response to starvation	51	985	2.9e-08	6.3e-06							GO:0006955	immune response	48	2845	2.7e-07	3e-05
GO:0009991	response to extracellular stimulus	64	1386	3.1e-08	6.5e-06							GO:1901701	cellular response to oxygen-containing compound	47	2760	2.8e-07	3.1e-05
GO:0010413	glucuronoxylan metabolic process	29	391	3.3e-08	6.8e-06							GO:0071705	nitrogen compound transport	33	1588	3.2e-07	3.4e-05
GO:0006820	anion transport	61	1295	3.4e-08	6.8e-06							GO:0071241	cellular response to inorganic substance	10	145	3.4e-07	3.5e-05
GO:0044283	small molecule biosynthetic process	123	3434	3.7e-08	7.4e-06							GO:0009627	systemic acquired resistance	28	1210	3.4e-07	3.5e-05
GO:0043090	amino acid import	27	348	4.2e-08	8e-06							GO:0006820	anion transport	29	1295	4e-07	4e-05
GO:0072593	reactive oxygen species metabolic process	51	1001	4.7e-08	8.9e-06							GO:0006970	response to osmotic stress	39	2099	4.1e-07	4e-05
GO:0098542	defense response to other organism	96	2479	4.8e-08	8.9e-06							GO:0042126	nitrate metabolic process	7	56	5.2e-07	4.9e-05
GO:0045492	xylan biosynthetic process	29	403	6.1e-08	1.1e-05							GO:0042128	nitrate assimilation	7	56	5.2e-07	4.9e-05
GO:0002679	respiratory burst involved in defense response	30	436	9e-08	1.6e-05							GO:0009751	response to salicylic acid	31	1471	5.6e-07	5.1e-05
GO:0045491	xylan metabolic process	30	437	9.5e-08	1.6e-05							GO:0015706	nitrate transport	15	407	1e-06	9.2e-05
GO:0042594	response to starvation	52	1059	1.1e-07	1.7e-05							GO:0034050	host programmed cell death induced by symbiont	28	1291	1.2e-06	0.0001
GO:0043436	oxoacid metabolic process	149	4484	1.1e-07	1.7e-05							GO:0009626	plant-type hypersensitive response	28	1291	1.2e-06	0.0001
GO:0031667	response to nutrient levels	56	1182	1e-07	1.7e-05							GO:0010033	response to organic substance	86	6854	1.4e-06	0.00012
GO:0071229	cellular response to acid chemical	83	2068	1e-07	1.7e-05							GO:0045087	innate immune response	41	2391	1.5e-06	0.00012
GO:0071554	cell wall organization or biogenesis	93	2422	1.2e-07	1.8e-05							GO:0098542	defense response to other organism	42	2479	1.5e-06	0.00012
GO:0045730	respiratory burst	30	443	1.2e-07	1.9e-05							GO:0055114	oxidation-reduction process	49	3165	2.3e-06	0.00018
GO:0071705	nitrogen compound transport	68	1588	1.7e-07	2.6e-05							GO:0001101	response to acid chemical	54	3680	3.1e-06	0.00025
GO:0006970	response to osmotic stress	83	2099	1.9e-07	2.8e-05							GO:0002376	immune system process	52	3493	3.3e-06	0.00025
GO:0009719	response to endogenous stimulus	165	5149	1.9e-07	2.8e-05							GO:0009755	hormone-mediated signaling pathway	41	2467	3.3e-06	0.00025
GO:0015849	organic acid transport	30	453	2e-07	2.8e-05							GO:0070887	cellular response to chemical stimulus	63	4611	4.1e-06	0.00031
GO:0080134	regulation of response to stress	72	1727	2e-07	2.8e-05							GO:0071732	cellular response to nitric oxide	6	50	4.3e-06	0.00032
GO:0033554	cellular response to stress	153	4698	2.3e-07	3.2e-05							GO:0071248	cellular response to metal ion	8	115	4.9e-06	0.00036
GO:0015706	nitrate transport	28	407	2.4e-07	3.4e-05							GO:0071229	cellular response to acid chemical	36	2068	5.1e-06	0.00037
GO:0098869	cellular oxidant detoxification	13	90	2.8e-07	3.8e-05							GO:0071731	response to nitric oxide	6	52	5.3e-06	0.00038
GO:1990748	cellular detoxification	13	90	2.8e-07	3.8e-05							GO:0071369	cellular response to ethylene stimulus	16	533	5.7e-06	0.00039
GO:0032787	monocarboxylic acid metabolic process	102	2802	3.1e-07	4.1e-05							GO:0009628	response to abiotic stimulus	75	5910	5.7e-06	0.00039
GO:0034050	host programmed cell death induced by symbiont	58	1291	3.3e-07	4.3e-05							GO:0042401	cellular biogenic amine biosynthetic process	7	83	5.9e-06	0.0004
GO:0009626	plant-type hypersensitive response	58	1291	3.3e-07	4.3e-05							GO:0030001	metal ion transport	26	1251	6.1e-06	0.00041
GO:0042445	hormone metabolic process	49	1014	3.9e-07	4.9e-05							GO:0009867	jasmonic acid mediated signaling pathway	21	879	6.6e-06	0.00042
GO:0006082	organic acid metabolic process	156	4878	4.9e-07	6.2e-05							GO:0010363	regulation of plant-type hypersensitive response	25	1178	6.5e-06	0.00042
GO:0070301	cellular response to hydrogen peroxide	20	235	6.1e-07	7.6e-05							GO:0009753	response to jasmonic acid	27	1334	6.4e-06	0.00042
GO:0070592	cell wall polysaccharide biosynthetic process	31	511	7.3e-07	8.9e-05							GO:0071395	cellular response to jasmonic acid stimulus	21	881	6.8e-06	0.00043
GO:0070887	cellular response to chemical stimulus	148	4611	8.5e-07	0.0001							GO:0019748	secondary metabolic process	37	2187	7e-06	0.00044
GO:0080135	regulation of cellular response to stress	58	1331	8.4e-07	0.0001							GO:0050776	regulation of immune response	28	1422	7.1e-06	0.00044
GO:0044550	secondary metabolite biosynthetic process	63	1500	9.2e-07	0.00011							GO:0071310	cellular response to organic substance	53	3701	7.8e-06	0.00047
GO:0010243	response to organonitrogen compound	65	1567	9.3e-07	0.00011							GO:0050832	defense response to fungus	21	890	7.9e-06	0.00047
GO:0098754	detoxification	13	101	9.2e-07	0.00011							GO:0015698	inorganic anion transport	17	616	8.5e-06	0.00051
GO:0019752	carboxylic acid metabolic process	136	4156	9.7e-07	0.00011							GO:0071215	cellular response to abscisic acid stimulus	21	896	8.7e-06	0.00051
GO:0071446	cellular response to salicylic acid stimulus	50	1086	1.1e-06	0.00013							GO:0002682	regulation of immune system process	30	1626	1.1e-05	0.00065
GO:0010410	hemicellulose metabolic process	30	501	1.4e-06	0.00016							GO:0000302	response to reactive oxygen species	18	705	1.3e-05	0.00074
GO:0072330	monocarboxylic acid biosynthetic process	61	1459	1.6e-06	0.00017							GO:2001057	reactive nitrogen species metabolic process	7	95	1.4e-05	0.00076
GO:0044038	cell wall macromolecule biosynthetic process	31	537	1.9e-06	0.00021							GO:0050896	response to stimulus	203	21792	1.5e-05	0.00083
GO:0070589	cellular component macromolecule biosynthetic process	31	537	1.9e-06	0.00021							GO:0071446	cellular response to salicylic acid stimulus	23	1086	1.6e-05	0.00088
GO:0045088	regulation of innate immune response	57	1337	2e-06	0.00021							GO:0010038	response to metal ion	27	1413	1.7e-05	0.00095
GO:0006810	transport	264	9460	2.2e-06	0.00022							GO:0045088	regulation of innate immune response	26	1337	1.9e-05	0.001
GO:0010363	regulation of plant-type hypersensitive response	52	1178	2.2e-06	0.00023							GO:0006979	response to oxidative stress	23	1110	2.2e-05	0.0012
GO:0016053	organic acid biosynthetic process	84	2283	2.5e-06	0.00026							GO:0009863	salicylic acid mediated signaling pathway	22	1054	3e-05	0.0016
GO:0009820	alkaloid metabolic process	16	173	3e-06	0.0003							GO:0097306	cellular response to alcohol	22	1056	3.1e-05	0.0016
GO:0030048	actin filament-based movement	17	196	3.3e-06	0.00033							GO:0052542	defense response by callose deposition	10	249	3.3e-05	0.0017
GO:0046394	carboxylic acid biosynthetic process	72	1879	3.7e-06	0.00036							GO:0071281	cellular response to iron ion	6	74	3.4e-05	0.0017
GO:0044281	small molecule metabolic process	241	8558	4e-06	0.00039							GO:0009415	response to water	24	1227	3.6e-05	0.0018
GO:0006979	response to oxidative stress	49	1110	4.3e-06	0.00042							GO:0009414	response to water deprivation	23	1163	4.5e-05	0.0022
GO:0034614	cellular response to reactive oxygen species	22	319	4.4e-06	0.00042							GO:0080135	regulation of cellular response to stress	25	1331	4.7e-05	0.0023
GO:0009863	salicylic acid mediated signaling pathway	47	1054	5.3e-06	0.0005							GO:0009696	salicylic acid metabolic process	16	653	6.3e-05	0.003
GO:0016051	carbohydrate biosynthetic process	58	1418	5.4e-06	0.00051							GO:0031347	regulation of defense response	27	1526	6.3e-05	0.003
GO:0050776	regulation of immune response	58	1422	5.9e-06	0.00054							GO:0042538	hyperosmotic salinity response	16	653	6.3e-05	0.003
GO:0033609	oxalate metabolic process	7	27	6e-06	0.00054							GO:0052545	callose localization	10	277	7.7e-05	0.0037
GO:0055114	oxidation-reduction process	106	3165	7e-06	0.00063							GO:0009738	abscisic acid-activated signaling pathway	18	815	8.1e-05	0.0038
GO:0031347	regulation of defense response	60	1526	1.2e-05	0.001							GO:0080134	regulation of response to stress	29	1727	8.3e-05	0.0038
GO:0000271	polysaccharide biosynthetic process	48	1124	1.2e-05	0.0011							GO:0033037	polysaccharide localization	10	283	9.2e-05	0.0042
GO:0042542	response to hydrogen peroxide	25	422	1.2e-05	0.0011							GO:0010243	response to organonitrogen compound	27	1567	9.7e-05	0.0044
GO:0033692	cellular polysaccharide biosynthetic process	45	1026	1.2e-05	0.0011							GO:0031348	negative regulation of defense response	11	352	0.00012	0.0053
GO:0009725	response to hormone	139	4502	1.4e-05	0.0012							GO:0009697	salicylic acid biosynthetic process	14	552	0.00013	0.0056
GO:0051234	establishment of localization	274	10171	2e-05	0.0017							GO:0009624	response to nematode	13	487	0.00014	0.006
GO:0034637	cellular carbohydrate biosynthetic process	47	1115	2.1e-05	0.0018							GO:0006520	cellular amino acid metabolic process	24	1341	0.00014	0.006
GO:0010200	response to chitin	51	1251	2.2e-05	0.0018							GO:0006575	cellular modified amino acid metabolic process	11	363	0.00015	0.0066
GO:0070482	response to oxygen levels	19	279	2.3e-05	0.0019							GO:0009404	toxin metabolic process	13	494	0.00015	0.0066
GO:0034599	cellular response to oxidative stress	23	395	3.5e-05	0.0029							GO:0010310	regulation of hydrogen peroxide metabolic process	13	497	0.00016	0.007
GO:0010383	cell wall polysaccharide metabolic process	36	782	3.5e-05	0.0029							GO:0090487	secondary metabolite catabolic process	12	439	0.0002	0.0082
GO:0009816	defense response to bacterium, incompatible interaction	16	215	3.7e-05	0.003							GO:0008219	cell death	34	2283	0.00019	0.0082
GO:0001666	response to hypoxia	18	265	3.9e-05	0.0031							GO:0009407	toxin catabolic process	12	439	0.0002	0.0082
GO:0009694	jasmonic acid metabolic process	24	426	3.9e-05	0.0031							GO:0055085	transmembrane transport	36	2480	0.0002	0.0084
GO:0044699	single-organism process	648	27617	4.2e-05	0.0033							GO:0006810	transport	100	9460	0.00022	0.0088
GO:0071407	cellular response to organic cyclic compound	57	1499	4.7e-05	0.0037							GO:0009991	response to extracellular stimulus	24	1386	0.00022	0.009
GO:0036293	response to decreased oxygen levels	18	270	4.8e-05	0.0037							GO:0034614	cellular response to reactive oxygen species	10	319	0.00023	0.0094
GO:0043269	regulation of ion transport	29	582	5.4e-05	0.0041							GO:0006972	hyperosmotic response	16	744	0.00027	0.011
GO:0080167	response to karrikin	31	643	5.4e-05	0.0041							GO:1990267	response to transition metal nanoparticle	12	455	0.00027	0.011
GO:0071669	plant-type cell wall organization or biogenesis	57	1515	6.2e-05	0.0046							GO:0009723	response to ethylene	21	1154	0.00029	0.011
GO:0016138	glycoside biosynthetic process	17	250	6.2e-05	0.0046							GO:0044550	secondary metabolite biosynthetic process	25	1500	0.00029	0.011
GO:0045229	external encapsulating structure organization	66	1836	6.1e-05	0.0046							GO:0034599	cellular response to oxidative stress	11	395	0.00031	0.012
GO:0010038	response to metal ion	54	1413	6.6e-05	0.0048							GO:0071396	cellular response to lipid	23	1337	0.00033	0.012
GO:0071456	cellular response to hypoxia	11	113	6.8e-05	0.0049							GO:0010583	response to cyclopentenone	11	398	0.00033	0.012
GO:0090558	plant epidermis development	62	1703	7.3e-05	0.0053							GO:0072593	reactive oxygen species metabolic process	19	1001	0.00034	0.013
GO:0044036	cell wall macromolecule metabolic process	40	944	7.6e-05	0.0054							GO:0012501	programmed cell death	32	2166	0.00035	0.013
GO:0016128	phytosteroid metabolic process	24	446	7.7e-05	0.0055							GO:0042743	hydrogen peroxide metabolic process	17	842	0.00035	0.013
GO:0010054	trichoblast differentiation	47	1184	8.3e-05	0.0058							GO:0009309	amine biosynthetic process	10	337	0.00036	0.013
GO:0036294	cellular response to decreased oxygen levels	11	116	8.4e-05	0.0058							GO:0043067	regulation of programmed cell death	28	1800	0.00037	0.013
GO:0071453	cellular response to oxygen levels	11	116	8.4e-05	0.0058							GO:0006812	cation transport	29	1892	0.00037	0.013
GO:0002252	immune effector process	36	820	8.8e-05	0.0061							GO:0009617	response to bacterium	25	1539	0.00042	0.015
GO:0044765	single-organism transport	114	3691	9e-05	0.0062							GO:0010043	response to zinc ion	9	283	0.00043	0.015
GO:0033993	response to lipid	83	2498	9.6e-05	0.0065							GO:0006499	N-terminal protein myristoylation	10	347	0.00045	0.016
GO:0044763	single-organism cellular process	503	20769	9.7e-05	0.0065							GO:0006498	N-terminal protein lipidation	10	347	0.00045	0.016
GO:0016131	brassinosteroid metabolic process	23	425	9.9e-05	0.0067							GO:0018377	protein myristoylation	10	348	0.00046	0.016
GO:0071555	cell wall organization	59	1616	0.0001	0.0067							GO:0006576	cellular biogenic amine metabolic process	10	350	0.00048	0.016
GO:0042446	hormone biosynthetic process	33	730	0.0001	0.0067							GO:0044699	single-organism process	237	27617	0.0006	0.02
GO:0009624	response to nematode	25	487	0.00011	0.0073							GO:0009737	response to abscisic acid	27	1764	0.00061	0.021
GO:0010053	root epidermal cell differentiation	47	1202	0.00012	0.0076							GO:0010941	regulation of cell death	28	1864	0.00064	0.022
GO:0000302	response to reactive oxygen species	32	705	0.00012	0.0078							GO:0009610	response to symbiotic fungus	6	131	0.00065	0.022
GO:0009664	plant-type cell wall organization	45	1136	0.00012	0.0079							GO:0071407	cellular response to organic cyclic compound	24	1499	0.00066	0.022
GO:0006499	N-terminal protein myristoylation	20	347	0.00013	0.0079							GO:0010039	response to iron ion	6	132	0.00068	0.022
GO:0006498	N-terminal protein lipidation	20	347	0.00013	0.0079							GO:0045491	xylan metabolic process	11	437	0.0007	0.023
GO:0008202	steroid metabolic process	32	707	0.00013	0.0079							GO:0009611	response to wounding	17	905	0.00077	0.025
GO:0018377	protein myristoylation	20	348	0.00013	0.0081							GO:0031668	cellular response to extracellular stimulus	21	1248	0.00078	0.025
GO:0006972	hyperosmotic response	33	744	0.00014	0.0087							GO:0051234	establishment of localization	103	10171	0.00082	0.026
GO:0010817	regulation of hormone levels	56	1530	0.00014	0.0087							GO:0009608	response to symbiont	6	139	0.00088	0.028
GO:0071702	organic substance transport	108	3497	0.00014	0.0087							GO:0071496	cellular response to external stimulus	21	1261	0.00089	0.028
GO:0048544	recognition of pollen	9	83	0.00015	0.0088							GO:0031365	N-terminal protein amino acid modification	10	382	0.00091	0.029
GO:0010310	regulation of hydrogen peroxide metabolic process	25	497	0.00015	0.009							GO:0033993	response to lipid	34	2498	0.00094	0.029
GO:0042538	hyperosmotic salinity response	30	653	0.00016	0.0095							GO:0048583	regulation of response to stimulus	41	3210	0.00095	0.03
GO:0090627	plant epidermal cell differentiation	47	1220	0.00016	0.0096							GO:0044712	single-organism catabolic process	38	2904	0.00096	0.03
GO:0009269	response to desiccation	13	172	0.00017	0.0099							GO:0031667	response to nutrient levels	20	1182	0.00097	0.03
GO:0009875	pollen-pistil interaction	9	85	0.00017	0.01							GO:0006629	lipid metabolic process	48	3959	0.001	0.032
GO:0006694	steroid biosynthetic process	26	535	0.00019	0.011							GO:0010413	glucuronoxylan metabolic process	10	391	0.0011	0.033
GO:0048583	regulation of response to stimulus	100	3210	0.00019	0.011							GO:2000377	regulation of reactive oxygen species metabolic process	13	614	0.0011	0.034
GO:0046777	protein autophosphorylation	25	507	0.0002	0.012							GO:0033692	cellular polysaccharide biosynthetic process	18	1026	0.0012	0.035
GO:0002682	regulation of immune system process	58	1626	0.00021	0.012							GO:1901699	cellular response to nitrogen compound	10	397	0.0012	0.036
GO:1902578	single-organism localization	115	3821	0.00023	0.013							GO:0046482	para-aminobenzoic acid metabolic process	5	99	0.0012	0.036
GO:0006812	cation transport	65	1892	0.00024	0.013							GO:0044765	single-organism transport	45	3691	0.0014	0.039
GO:0010155	regulation of proton transport	12	155	0.00024	0.014							GO:0045492	xylan biosynthetic process	10	403	0.0013	0.039
GO:0010043	response to zinc ion	17	283	0.00025	0.014							GO:0051716	cellular response to stimulus	107	10813	0.0014	0.041
GO:0010941	regulation of cell death	64	1864	0.00027	0.015							GO:0042742	defense response to bacterium	19	1133	0.0014	0.041
GO:0009695	jasmonic acid biosynthetic process	17	287	0.00029	0.016							GO:0006855	drug transmembrane transport	5	105	0.0016	0.045
GO:2000377	regulation of reactive oxygen species metabolic process	28	614	0.00029	0.016							GO:0009816	defense response to bacterium, incompatible interaction	7	215	0.0016	0.046
GO:0043067	regulation of programmed cell death	62	1800	0.00031	0.017							GO:0033554	cellular response to stress	54	4698	0.0016	0.046
GO:0016129	phytosteroid biosynthetic process	20	373	0.00031	0.017							GO:0048585	negative regulation of response to stimulus	16	894	0.0018	0.05
GO:0044264	cellular polysaccharide metabolic process	53	1471	0.00031	0.017
GO:0042546	cell wall biogenesis	46	1223	0.00031	0.017
GO:0016132	brassinosteroid biosynthetic process	19	352	0.0004	0.021
GO:0031365	N-terminal protein amino acid modification	20	382	0.00041	0.022
GO:0019761	glucosinolate biosynthetic process	23	473	0.00043	0.022
GO:0019758	glycosinolate biosynthetic process	23	473	0.00043	0.022
GO:0012501	programmed cell death	71	2166	0.00045	0.023
GO:0051716	cellular response to stimulus	278	10813	0.00046	0.024
GO:0071310	cellular response to organic substance	110	3701	0.00049	0.025
GO:0009617	response to bacterium	54	1539	0.00049	0.025
GO:0055085	transmembrane transport	79	2480	0.00049	0.025
GO:0019757	glycosinolate metabolic process	24	512	0.00053	0.027
GO:0019760	glucosinolate metabolic process	24	512	0.00053	0.027
GO:0008037	cell recognition	9	101	0.00055	0.028
GO:0042335	cuticle development	13	197	0.00057	0.028
GO:1990267	response to transition metal nanoparticle	22	455	0.0006	0.03
GO:0051179	localization	309	12243	0.00064	0.031
GO:0080148	negative regulation of response to water deprivation	5	29	0.00069	0.034
GO:0008219	cell death	73	2283	0.00073	0.035
GO:0071466	cellular response to xenobiotic stimulus	6	46	0.00077	0.037
GO:0006805	xenobiotic metabolic process	6	46	0.00077	0.037
GO:0009862	systemic acquired resistance, salicylic acid mediated signaling pathway	28	659	0.00083	0.04
GO:0015696	ammonium transport	6	47	0.00086	0.041
GO:0010337	regulation of salicylic acid metabolic process	7	66	0.00089	0.042
GO:1901617	organic hydroxy compound biosynthetic process	33	831	0.00091	0.043
GO:0035304	regulation of protein dephosphorylation	15	264	0.00097	0.045
GO:0006631	fatty acid metabolic process	34	871	0.001	0.047
GO:0071396	cellular response to lipid	47	1337	0.0011	0.05

## Sheet: Table S7
Table S7. The biological process of GO terms of the DEGs between different stage under LN condition.
S0 vs S1 LN						S1 LN vs S2 LN						S2 LN vs S3 LN
GO term	Description	Number in input list	Number in BG/Ref	p-value	FDR	GO term	Description	Number in input list	Number in BG/Ref	p-value	FDR	GO term	Description	Number in input list	Number in BG/Ref	p-value	FDR
GO:1901700	response to oxygen-containing compound	975	5475	7.8e-38	1.8e-33	GO:1901700	response to oxygen-containing compound	777	5475	1.5e-73	2.5e-69	GO:1901700	response to oxygen-containing compound	444	5475	3.1e-37	3.9e-33
GO:0010033	response to organic substance	1115	6854	2e-29	2.3e-25	GO:0042221	response to chemical	1109	9640	6.2e-63	5.1e-59	GO:0042221	response to chemical	633	9640	5.7e-29	3.6e-25
GO:0009719	response to endogenous stimulus	884	5149	4e-29	2.5e-25	GO:0010033	response to organic substance	833	6854	3.2e-52	1.8e-48	GO:0001101	response to acid chemical	301	3680	7.8e-25	3.3e-21
GO:0042221	response to chemical	1473	9640	4.4e-29	2.5e-25	GO:0009719	response to endogenous stimulus	677	5149	1.9e-51	7.8e-48	GO:0009719	response to endogenous stimulus	382	5149	2.2e-24	6.9e-21
GO:0009725	response to hormone	784	4502	3.8e-27	1.7e-23	GO:0001101	response to acid chemical	530	3680	3e-49	1e-45	GO:0010033	response to organic substance	465	6854	1.6e-22	4.1e-19
GO:0009628	response to abiotic stimulus	967	5910	9.5e-26	3.6e-22	GO:0009628	response to abiotic stimulus	729	5910	1.3e-46	3.7e-43	GO:0009628	response to abiotic stimulus	408	5910	1.1e-20	2.3e-17
GO:0001101	response to acid chemical	658	3680	4.4e-25	1.4e-21	GO:0006952	defense response	535	3926	2e-43	4.8e-40	GO:0006952	defense response	298	3926	5e-20	9e-17
GO:0032870	cellular response to hormone stimulus	487	2644	1.2e-20	3.5e-17	GO:0009725	response to hormone	588	4502	4.8e-43	9.9e-40	GO:1901701	cellular response to oxygen-containing compound	230	2760	9.4e-20	1.5e-16
GO:0009755	hormone-mediated signaling pathway	459	2467	3.6e-20	9.2e-17	GO:0009605	response to external stimulus	652	5210	8.9e-43	1.6e-39	GO:0009725	response to hormone	328	4502	1.5e-19	2.1e-16
GO:0070887	cellular response to chemical stimulus	757	4611	4.5e-20	9.3e-17	GO:1901698	response to nitrogen compound	377	2372	1.8e-42	3e-39	GO:0010035	response to inorganic substance	250	3146	5.1e-19	6.5e-16
GO:0051704	multi-organism process	933	5934	4.4e-20	9.3e-17	GO:0009607	response to biotic stimulus	517	3846	2.3e-40	3.4e-37	GO:0006979	response to oxidative stress	122	1110	1.2e-18	1.4e-15
GO:0071495	cellular response to endogenous stimulus	521	2913	8.5e-20	1.6e-16	GO:0043207	response to external biotic stimulus	487	3562	1.6e-39	2e-36	GO:1901698	response to nitrogen compound	200	2372	1.1e-17	1.1e-14
GO:0014070	response to organic cyclic compound	467	2544	1.5e-19	2.6e-16	GO:0051707	response to other organism	487	3562	1.6e-39	2e-36	GO:0006950	response to stress	665	11399	1.2e-17	1.2e-14
GO:0071310	cellular response to organic substance	621	3701	4e-18	6.6e-15	GO:0014070	response to organic cyclic compound	381	2544	7.4e-38	8.7e-35	GO:0009753	response to jasmonic acid	133	1334	4.8e-17	4.4e-14
GO:0006950	response to stress	1601	11399	2.3e-17	3.5e-14	GO:0019748	secondary metabolic process	336	2187	3.8e-35	4.2e-32	GO:0043207	response to external biotic stimulus	265	3562	9.6e-17	7.7e-14
GO:0050896	response to stimulus	2824	21792	3.6e-17	5.2e-14	GO:0051704	multi-organism process	684	5934	1.3e-34	1.4e-31	GO:0051707	response to other organism	265	3562	9.6e-17	7.7e-14
GO:0043207	response to external biotic stimulus	595	3562	5.2e-17	6.6e-14	GO:0010035	response to inorganic substance	428	3146	5.1e-34	4.9e-31	GO:0042743	hydrogen peroxide metabolic process	98	842	1.3e-16	9.4e-14
GO:0051707	response to other organism	595	3562	5.2e-17	6.6e-14	GO:0010167	response to nitrate	163	729	3.9e-32	3.6e-29	GO:0070887	cellular response to chemical stimulus	321	4611	1.8e-16	1.3e-13
GO:0019748	secondary metabolic process	400	2187	1.3e-16	1.6e-13	GO:0098542	defense response to other organism	355	2479	9e-32	7.8e-29	GO:0071229	cellular response to acid chemical	177	2068	2.7e-16	1.8e-13
GO:0033993	response to lipid	443	2498	2.4e-16	2.8e-13	GO:0044711	single-organism biosynthetic process	726	6578	1.4e-31	1.2e-28	GO:0051704	multi-organism process	389	5934	3.6e-16	2.3e-13
GO:0009607	response to biotic stimulus	628	3846	3.8e-16	4.1e-13	GO:0010243	response to organonitrogen compound	258	1567	5.9e-31	4.7e-28	GO:0072593	reactive oxygen species metabolic process	108	1001	4e-16	2.5e-13
GO:1901701	cellular response to oxygen-containing compound	478	2760	5.1e-16	5.3e-13	GO:0050896	response to stimulus	1872	21792	7e-31	5.3e-28	GO:0009751	response to salicylic acid	139	1471	5e-16	2.9e-13
GO:0006952	defense response	635	3926	1.4e-15	1.4e-12	GO:0006950	response to stress	1112	11399	1.1e-30	7.6e-28	GO:0009607	response to biotic stimulus	276	3846	1.3e-15	7.4e-13
GO:0009751	response to salicylic acid	289	1471	1.8e-15	1.8e-12	GO:0045087	innate immune response	342	2391	1.7e-30	1.2e-27	GO:0009605	response to external stimulus	348	5210	1.9e-15	1e-12
GO:0009605	response to external stimulus	803	5210	2.8e-15	2.5e-12	GO:0009751	response to salicylic acid	246	1471	2.1e-30	1.4e-27	GO:0000302	response to reactive oxygen species	85	705	2.3e-15	1.2e-12
GO:0016053	organic acid biosynthetic process	406	2283	3.4e-15	3e-12	GO:0071554	cell wall organization or biogenesis	344	2422	3.6e-30	2.3e-27	GO:0098542	defense response to other organism	198	2479	2.6e-15	1.2e-12
GO:0010035	response to inorganic substance	526	3146	4e-15	3.4e-12	GO:0010200	response to chitin	215	1251	5.3e-28	3.3e-25	GO:0050896	response to stimulus	1114	21792	2.5e-15	1.2e-12
GO:0071229	cellular response to acid chemical	374	2068	5.8e-15	4.7e-12	GO:0009814	defense response, incompatible interaction	245	1527	5.8e-28	3.4e-25	GO:0033993	response to lipid	199	2498	2.8e-15	1.2e-12
GO:0009314	response to radiation	443	2558	6.9e-15	5.5e-12	GO:0070887	cellular response to chemical stimulus	535	4611	6.5e-27	3.7e-24	GO:0009651	response to salt stress	168	1974	2.7e-15	1.2e-12
GO:0044763	single-organism cellular process	2684	20769	7.6e-15	5.8e-12	GO:0006955	immune response	371	2845	3.2e-26	1.8e-23	GO:0006970	response to osmotic stress	175	2099	3.8e-15	1.6e-12
GO:0044711	single-organism biosynthetic process	976	6578	8.3e-15	6.1e-12	GO:0010106	cellular response to iron ion starvation	109	422	4.3e-26	2.3e-23	GO:0032870	cellular response to hormone stimulus	205	2644	1.2e-14	5.1e-12
GO:0044283	small molecule biosynthetic process	561	3434	1.8e-14	1.3e-11	GO:0009627	systemic acquired resistance	204	1210	1.1e-25	5.7e-23	GO:0044711	single-organism biosynthetic process	414	6578	1.3e-14	5.3e-12
GO:0009416	response to light stimulus	426	2461	2.6e-14	1.8e-11	GO:0009753	response to jasmonic acid	217	1334	1.7e-25	8.5e-23	GO:0014070	response to organic cyclic compound	199	2544	1.4e-14	5.6e-12
GO:0009753	response to jasmonic acid	261	1334	6.7e-14	4.5e-11	GO:0002376	immune system process	427	3493	4e-25	2e-22	GO:0071495	cellular response to endogenous stimulus	219	2913	2.6e-14	9.9e-12
GO:1901698	response to nitrogen compound	410	2372	1e-13	6.6e-11	GO:0009755	hormone-mediated signaling pathway	330	2467	6.5e-25	3.1e-22	GO:0010243	response to organonitrogen compound	139	1567	4.7e-14	1.7e-11
GO:0010200	response to chitin	247	1251	1.4e-13	8.9e-11	GO:0006820	anion transport	211	1295	6.8e-25	3.2e-22	GO:0009755	hormone-mediated signaling pathway	192	2467	6.9e-14	2.5e-11
GO:0010243	response to organonitrogen compound	293	1567	2.2e-13	1.3e-10	GO:0071495	cellular response to endogenous stimulus	370	2913	2.7e-24	1.2e-21	GO:0010200	response to chitin	118	1251	1e-13	3.6e-11
GO:0044550	secondary metabolite biosynthetic process	281	1500	5.8e-13	3.5e-10	GO:0032870	cellular response to hormone stimulus	344	2644	4e-24	1.7e-21	GO:0034614	cellular response to reactive oxygen species	50	319	3e-13	1e-10
GO:0006082	organic acid metabolic process	739	4878	1.1e-12	6.6e-10	GO:0015706	nitrate transport	102	407	1.2e-23	4.9e-21	GO:0034599	cellular response to oxidative stress	56	395	4.6e-13	1.5e-10
GO:0044702	single organism reproductive process	725	4781	1.6e-12	9.4e-10	GO:0031668	cellular response to extracellular stimulus	202	1248	1.5e-23	6.1e-21	GO:0009617	response to bacterium	134	1539	4.8e-13	1.5e-10
GO:0032787	monocarboxylic acid metabolic process	460	2802	3e-12	1.7e-09	GO:0071496	cellular response to external stimulus	203	1261	2e-23	8e-21	GO:0009814	defense response, incompatible interaction	133	1527	5.8e-13	1.8e-10
GO:0072330	monocarboxylic acid biosynthetic process	271	1459	3.4e-12	1.8e-09	GO:0010363	regulation of plant-type hypersensitive response	194	1178	2e-23	8e-21	GO:0045087	innate immune response	184	2391	6.2e-13	1.9e-10
GO:0048367	shoot system development	478	2946	5.1e-12	2.7e-09	GO:0006082	organic acid metabolic process	542	4878	2.4e-23	9.4e-21	GO:0042742	defense response to bacterium	107	1133	1.4e-12	4.2e-10
GO:0099402	plant organ development	517	3241	6.5e-12	3.4e-09	GO:0044710	single-organism metabolic process	1354	15163	3e-23	1.1e-20	GO:0032787	monocarboxylic acid metabolic process	205	2802	2.1e-12	6.1e-10
GO:0048589	developmental growth	408	2441	7.1e-12	3.6e-09	GO:0031669	cellular response to nutrient levels	178	1038	3.2e-23	1.2e-20	GO:0071310	cellular response to organic substance	254	3701	2.2e-12	6.1e-10
GO:0009826	unidimensional cell growth	283	1556	8.3e-12	4.1e-09	GO:0071229	cellular response to acid chemical	285	2068	3.3e-23	1.2e-20	GO:0043436	oxoacid metabolic process	295	4484	2.6e-12	7.2e-10
GO:0048646	anatomical structure formation involved in morphogenesis	388	2305	1.1e-11	5.3e-09	GO:0010383	cell wall polysaccharide metabolic process	148	782	5.6e-23	2e-20	GO:0044283	small molecule biosynthetic process	239	3434	3e-12	8.1e-10
GO:0080167	response to karrikin	144	643	1.2e-11	5.9e-09	GO:1901701	cellular response to oxygen-containing compound	349	2760	1.3e-22	4.6e-20	GO:0016053	organic acid biosynthetic process	175	2283	3.3e-12	8.7e-10
GO:0043436	oxoacid metabolic process	676	4484	2.9e-11	1.3e-08	GO:0043436	oxoacid metabolic process	503	4484	2.5e-22	8.5e-20	GO:0019748	secondary metabolic process	169	2187	4.4e-12	1.1e-09
GO:0022414	reproductive process	834	5718	3.6e-11	1.6e-08	GO:0044036	cell wall macromolecule metabolic process	164	944	5.7e-22	1.9e-19	GO:0071446	cellular response to salicylic acid stimulus	102	1086	6.5e-12	1.7e-09
GO:0051716	cellular response to stimulus	1466	10813	4.2e-11	1.9e-08	GO:0009267	cellular response to starvation	168	985	9.2e-22	3e-19	GO:0006082	organic acid metabolic process	313	4878	7.8e-12	1.9e-09
GO:0044710	single-organism metabolic process	1987	15163	4.7e-11	2.1e-08	GO:0045088	regulation of innate immune response	206	1337	9.4e-22	3e-19	GO:0009867	jasmonic acid mediated signaling pathway	88	879	9.2e-12	2.3e-09
GO:0060560	developmental growth involved in morphogenesis	318	1832	4.7e-11	2.1e-08	GO:0034050	host programmed cell death induced by symbiont	201	1291	1e-21	3.2e-19	GO:0071395	cellular response to jasmonic acid stimulus	88	881	1e-11	2.5e-09
GO:0044699	single-organism process	3413	27617	5.7e-11	2.4e-08	GO:0009626	plant-type hypersensitive response	201	1291	1e-21	3.2e-19	GO:0042542	response to hydrogen peroxide	55	422	1.4e-11	3.3e-09
GO:0097305	response to alcohol	358	2123	6.1e-11	2.5e-08	GO:0044550	secondary metabolite biosynthetic process	222	1500	1.8e-21	5.4e-19	GO:0072330	monocarboxylic acid biosynthetic process	124	1459	1.6e-11	3.8e-09
GO:0098542	defense response to other organism	407	2479	6.1e-11	2.5e-08	GO:0071705	nitrogen compound transport	231	1588	1.8e-21	5.4e-19	GO:0009723	response to ethylene	105	1154	1.8e-11	4e-09
GO:0000003	reproduction	877	6076	6.5e-11	2.6e-08	GO:0006811	ion transport	382	3169	1.9e-21	5.5e-19	GO:0006955	immune response	203	2845	2.2e-11	5e-09
GO:0006820	anion transport	240	1295	7.3e-11	2.9e-08	GO:0044283	small molecule biosynthetic process	406	3434	1.9e-21	5.5e-19	GO:0070301	cellular response to hydrogen peroxide	39	235	2.6e-11	5.8e-09
GO:0003006	developmental process involved in reproduction	691	4641	1.2e-10	4.5e-08	GO:0071310	cellular response to organic substance	427	3701	8.4e-21	2.4e-18	GO:0009863	salicylic acid mediated signaling pathway	98	1054	2.8e-11	6.1e-09
GO:0045087	innate immune response	393	2391	1.2e-10	4.5e-08	GO:0033993	response to lipid	317	2498	9.7e-21	2.7e-18	GO:0071554	cell wall organization or biogenesis	179	2422	3e-11	6.3e-09
GO:0046394	carboxylic acid biosynthetic process	322	1879	1.3e-10	4.7e-08	GO:0071446	cellular response to salicylic acid stimulus	176	1086	1.1e-20	2.9e-18	GO:0044710	single-organism metabolic process	798	15163	3e-11	6.4e-09
GO:0016049	cell growth	352	2097	1.4e-10	5.3e-08	GO:0042742	defense response to bacterium	181	1133	1.1e-20	3.1e-18	GO:0009737	response to abscisic acid	141	1764	3.5e-11	7.3e-09
GO:0044767	single-organism developmental process	2063	15861	1.6e-10	5.7e-08	GO:0050776	regulation of immune response	211	1422	1.5e-20	3.9e-18	GO:0006972	hyperosmotic response	77	744	4.5e-11	9.2e-09
GO:0009617	response to bacterium	272	1539	2.7e-10	9.7e-08	GO:0009991	response to extracellular stimulus	207	1386	1.8e-20	4.7e-18	GO:0045088	regulation of innate immune response	115	1337	4.7e-11	9.3e-09
GO:0006811	ion transport	494	3169	3.9e-10	1.4e-07	GO:0032787	monocarboxylic acid metabolic process	344	2802	2e-20	5.2e-18	GO:0042538	hyperosmotic salinity response	70	653	8.6e-11	1.7e-08
GO:0044712	single-organism catabolic process	458	2904	4.7e-10	1.6e-07	GO:0042743	hydrogen peroxide metabolic process	148	842	2.4e-20	6e-18	GO:0097305	response to alcohol	160	2123	9.8e-11	1.9e-08
GO:0009791	post-embryonic development	681	4609	5.3e-10	1.8e-07	GO:0072330	monocarboxylic acid biosynthetic process	214	1459	2.6e-20	6.4e-18	GO:0034050	host programmed cell death induced by symbiont	111	1291	1.1e-10	2e-08
GO:0040007	growth	477	3050	5.5e-10	1.8e-07	GO:0010410	hemicellulose metabolic process	107	501	3.2e-20	7.9e-18	GO:0009627	systemic acquired resistance	106	1210	1.1e-10	2e-08
GO:0009415	response to water	225	1227	6.5e-10	2.1e-07	GO:0016053	organic acid biosynthetic process	294	2283	4.7e-20	1.1e-17	GO:0009626	plant-type hypersensitive response	111	1291	1.1e-10	2e-08
GO:0009723	response to ethylene	214	1154	7.5e-10	2.5e-07	GO:0009617	response to bacterium	221	1539	5.6e-20	1.3e-17	GO:0031347	regulation of defense response	125	1526	1.2e-10	2.2e-08
GO:0033554	cellular response to stress	691	4698	7.7e-10	2.5e-07	GO:0031667	response to nutrient levels	184	1182	6.1e-20	1.4e-17	GO:0050832	defense response to fungus	85	890	1.8e-10	3.3e-08
GO:0071554	cell wall organization or biogenesis	391	2422	9.1e-10	2.9e-07	GO:0010413	glucuronoxylan metabolic process	92	391	6.5e-20	1.5e-17	GO:0009620	response to fungus	106	1226	2.1e-10	3.7e-08
GO:0009814	defense response, incompatible interaction	266	1527	1.4e-09	4.5e-07	GO:0015698	inorganic anion transport	120	616	1e-19	2.3e-17	GO:0010363	regulation of plant-type hypersensitive response	103	1178	2.2e-10	3.8e-08
GO:0009739	response to gibberellin	112	496	1.5e-09	4.7e-07	GO:0006970	response to osmotic stress	275	2099	1.1e-19	2.5e-17	GO:0019752	carboxylic acid metabolic process	268	4156	2.3e-10	3.9e-08
GO:0006970	response to osmotic stress	345	2099	1.7e-09	5.3e-07	GO:0042594	response to starvation	170	1059	1.2e-19	2.6e-17	GO:0009266	response to temperature stimulus	142	1860	5.5e-10	9.3e-08
GO:0071446	cellular response to salicylic acid stimulus	202	1086	1.8e-09	5.5e-07	GO:0080135	regulation of cellular response to stress	198	1331	1.9e-19	4.1e-17	GO:0050776	regulation of immune response	116	1422	7.1e-10	1.2e-07
GO:0065004	protein-DNA complex assembly	63	217	2.9e-09	8.6e-07	GO:0071669	plant-type cell wall organization or biogenesis	216	1515	3.2e-19	6.9e-17	GO:0042744	hydrogen peroxide catabolic process	32	187	7.9e-10	1.3e-07
GO:0009653	anatomical structure morphogenesis	894	6345	3e-09	8.9e-07	GO:0009863	salicylic acid mediated signaling pathway	168	1054	3.6e-19	7.5e-17	GO:0009743	response to carbohydrate	133	1717	8.5e-10	1.4e-07
GO:0048856	anatomical structure development	2125	16536	3.3e-09	9.4e-07	GO:0045492	xylan biosynthetic process	92	403	3.6e-19	7.5e-17	GO:0010114	response to red light	37	246	9.7e-10	1.6e-07
GO:0071824	protein-DNA complex subunit organization	66	234	3.3e-09	9.4e-07	GO:0009696	salicylic acid metabolic process	123	653	3.7e-19	7.7e-17	GO:0046394	carboxylic acid biosynthetic process	142	1879	1e-09	1.6e-07
GO:0009867	jasmonic acid mediated signaling pathway	170	879	3.4e-09	9.5e-07	GO:0045491	xylan metabolic process	96	437	5.6e-19	1.1e-16	GO:0010310	regulation of hydrogen peroxide metabolic process	56	497	1.3e-09	2e-07
GO:0019752	carboxylic acid metabolic process	615	4156	3.6e-09	1e-06	GO:0009651	response to salt stress	260	1974	6.6e-19	1.3e-16	GO:0051716	cellular response to stimulus	587	10813	1.4e-09	2.1e-07
GO:0009932	cell tip growth	213	1173	3.7e-09	1e-06	GO:0042546	cell wall biogenesis	185	1223	6.8e-19	1.4e-16	GO:0080167	response to karrikin	66	643	1.5e-09	2.3e-07
GO:0071395	cellular response to jasmonic acid stimulus	170	881	3.9e-09	1.1e-06	GO:0010583	response to cyclopentenone	90	398	1.5e-18	2.9e-16	GO:2000377	regulation of reactive oxygen species metabolic process	64	614	1.5e-09	2.3e-07
GO:0009698	phenylpropanoid metabolic process	211	1162	4.4e-09	1.2e-06	GO:0009620	response to fungus	184	1226	1.7e-18	3.4e-16	GO:0006820	anion transport	107	1295	1.8e-09	2.7e-07
GO:0009651	response to salt stress	324	1974	6.4e-09	1.7e-06	GO:0072593	reactive oxygen species metabolic process	160	1001	2.1e-18	4e-16	GO:0010167	response to nitrate	71	729	2.7e-09	4.1e-07
GO:0071396	cellular response to lipid	235	1337	6.9e-09	1.8e-06	GO:0070592	cell wall polysaccharide biosynthetic process	104	511	2.1e-18	4e-16	GO:0044550	secondary metabolite biosynthetic process	118	1500	3.6e-09	5.2e-07
GO:0006721	terpenoid metabolic process	108	487	6.8e-09	1.8e-06	GO:0002682	regulation of immune system process	224	1626	2.4e-18	4.5e-16	GO:0055114	oxidation-reduction process	209	3165	5.3e-09	7.6e-07
GO:0006955	immune response	441	2845	7e-09	1.8e-06	GO:0031347	regulation of defense response	214	1526	2.5e-18	4.6e-16	GO:0010106	cellular response to iron ion starvation	49	422	5.7e-09	8.2e-07
GO:0009685	gibberellin metabolic process	59	202	7.5e-09	1.9e-06	GO:0010310	regulation of hydrogen peroxide metabolic process	102	497	2.7e-18	5e-16	GO:0002376	immune system process	226	3493	5.8e-09	8.2e-07
GO:0010817	regulation of hormone levels	262	1530	7.6e-09	1.9e-06	GO:0044038	cell wall macromolecule biosynthetic process	106	537	6.4e-18	1.2e-15	GO:0009415	response to water	101	1227	6.1e-09	8.5e-07
GO:0010114	response to red light	67	246	8e-09	2e-06	GO:0070589	cellular component macromolecule biosynthetic process	106	537	6.4e-18	1.2e-15	GO:0080134	regulation of response to stress	130	1727	6.7e-09	9.3e-07
GO:0009414	response to water deprivation	209	1163	1.1e-08	2.6e-06	GO:0009867	jasmonic acid mediated signaling pathway	145	879	8e-18	1.4e-15	GO:0080135	regulation of cellular response to stress	107	1331	6.8e-09	9.4e-07
GO:0045229	external encapsulating structure organization	303	1836	1.3e-08	3.1e-06	GO:0050832	defense response to fungus	146	890	9.4e-18	1.7e-15	GO:0007154	cell communication	491	8894	8.7e-09	1.2e-06
GO:0044281	small molecule metabolic process	1161	8558	1.3e-08	3.1e-06	GO:0071395	cellular response to jasmonic acid stimulus	145	881	9.5e-18	1.7e-15	GO:0009653	anatomical structure morphogenesis	368	6345	1e-08	1.4e-06
GO:0048827	phyllome development	309	1884	1.5e-08	3.7e-06	GO:0046394	carboxylic acid biosynthetic process	246	1879	1.2e-17	2.1e-15	GO:0099402	plant organ development	210	3241	2e-08	2.6e-06
GO:0009699	phenylpropanoid biosynthetic process	139	695	1.6e-08	3.7e-06	GO:0009697	salicylic acid biosynthetic process	107	552	1.4e-17	2.3e-15	GO:0009414	response to water deprivation	95	1163	2.4e-08	3.2e-06
GO:0016101	diterpenoid metabolic process	66	246	1.7e-08	3.9e-06	GO:0009862	systemic acquired resistance, salicylic acid mediated signaling pathway	119	659	2.3e-17	3.9e-15	GO:0033554	cellular response to stress	284	4698	2.5e-08	3.2e-06
GO:0009863	salicylic acid mediated signaling pathway	192	1054	1.8e-08	4.1e-06	GO:0009743	response to carbohydrate	229	1717	2.7e-17	4.6e-15	GO:0071396	cellular response to lipid	105	1337	2.9e-08	3.7e-06
GO:0009611	response to wounding	170	905	2e-08	4.5e-06	GO:0009415	response to water	180	1227	3.1e-17	5.1e-15	GO:0043269	regulation of ion transport	58	582	3.7e-08	4.7e-06
GO:0071103	DNA conformation change	82	340	2e-08	4.6e-06	GO:0019752	carboxylic acid metabolic process	449	4156	3.6e-17	5.9e-15	GO:0009862	systemic acquired resistance, salicylic acid mediated signaling pathway	63	659	4e-08	5e-06
GO:0009740	gibberellic acid mediated signaling pathway	72	282	2.1e-08	4.8e-06	GO:0009414	response to water deprivation	173	1163	4e-17	6.6e-15	GO:0071215	cellular response to abscisic acid stimulus	78	896	4.1e-08	5.1e-06
GO:0010476	gibberellin mediated signaling pathway	72	283	2.4e-08	5.3e-06	GO:2000377	regulation of reactive oxygen species metabolic process	113	614	4.5e-17	7.3e-15	GO:0009739	response to gibberellin	52	496	4.3e-08	5.3e-06
GO:0044707	single-multicellular organism process	2020	15747	2.4e-08	5.3e-06	GO:0005976	polysaccharide metabolic process	228	1716	4.7e-17	7.6e-15	GO:0071555	cell wall organization	120	1616	5.2e-08	6.4e-06
GO:0009743	response to carbohydrate	284	1717	3.1e-08	6.7e-06	GO:0071555	cell wall organization	217	1616	1e-16	1.6e-14	GO:0071669	plant-type cell wall organization or biogenesis	114	1515	6e-08	7.3e-06
GO:0009686	gibberellin biosynthetic process	56	196	3.4e-08	7.3e-06	GO:0045229	external encapsulating structure organization	238	1836	1.2e-16	1.9e-14	GO:0045229	external encapsulating structure organization	132	1836	6.2e-08	7.5e-06
GO:0071370	cellular response to gibberellin stimulus	72	286	3.5e-08	7.4e-06	GO:0009698	phenylpropanoid metabolic process	171	1162	1.5e-16	2.3e-14	GO:0010038	response to metal ion	108	1413	6.5e-08	7.8e-06
GO:0009813	flavonoid biosynthetic process	164	875	3.9e-08	8.3e-06	GO:0009404	toxin metabolic process	97	494	2.2e-16	3.4e-14	GO:0002682	regulation of immune system process	120	1626	7.1e-08	8.3e-06
GO:0009812	flavonoid metabolic process	171	924	4.3e-08	9e-06	GO:0080134	regulation of response to stress	224	1727	9.6e-16	1.5e-13	GO:0009738	abscisic acid-activated signaling pathway	72	815	8e-08	9.3e-06
GO:0007154	cell communication	1194	8894	5.7e-08	1.2e-05	GO:0044264	cellular polysaccharide metabolic process	199	1471	1.1e-15	1.6e-13	GO:0045491	xylan metabolic process	47	437	9.5e-08	1.1e-05
GO:0051322	anaphase	56	200	5.9e-08	1.2e-05	GO:0044262	cellular carbohydrate metabolic process	257	2083	1.4e-15	2e-13	GO:0008610	lipid biosynthetic process	145	2090	1e-07	1.2e-05
GO:0032989	cellular component morphogenesis	374	2399	6.3e-08	1.3e-05	GO:0080167	response to karrikin	112	643	1.8e-15	2.7e-13	GO:0009416	response to light stimulus	165	2461	1e-07	1.2e-05
GO:0071669	plant-type cell wall organization or biogenesis	254	1515	6.3e-08	1.3e-05	GO:0099402	plant organ development	360	3241	2.6e-15	3.9e-13	GO:0009664	plant-type cell wall organization	91	1136	1.1e-07	1.2e-05
GO:0007275	multicellular organism development	1971	15387	6.8e-08	1.4e-05	GO:0033554	cellular response to stress	484	4698	3.5e-15	5.2e-13	GO:0071407	cellular response to organic cyclic compound	112	1499	1.1e-07	1.2e-05
GO:0009737	response to abscisic acid	288	1764	6.9e-08	1.4e-05	GO:0048589	developmental growth	288	2441	3.7e-15	5.3e-13	GO:0009694	jasmonic acid metabolic process	46	426	1.2e-07	1.3e-05
GO:0016102	diterpenoid biosynthetic process	57	207	7.3e-08	1.4e-05	GO:0043067	regulation of programmed cell death	227	1800	9.1e-15	1.3e-12	GO:0009409	response to cold	102	1328	1.2e-07	1.4e-05
GO:0051567	histone H3-K9 methylation	61	230	8e-08	1.6e-05	GO:0009624	response to nematode	92	487	9.7e-15	1.4e-12	GO:1990748	cellular detoxification	19	90	1.3e-07	1.4e-05
GO:0061647	histone H3-K9 modification	61	232	1e-07	2e-05	GO:0009407	toxin catabolic process	86	439	1.2e-14	1.7e-12	GO:0098869	cellular oxidant detoxification	19	90	1.3e-07	1.4e-05
GO:0042742	defense response to bacterium	199	1133	1e-07	2e-05	GO:0090487	secondary metabolite catabolic process	86	439	1.2e-14	1.7e-12	GO:0009696	salicylic acid metabolic process	61	653	1.4e-07	1.5e-05
GO:0048588	developmental cell growth	238	1411	1.1e-07	2.1e-05	GO:0060560	developmental growth involved in morphogenesis	229	1832	1.6e-14	2.2e-12	GO:1901617	organic hydroxy compound biosynthetic process	72	831	1.6e-07	1.7e-05
GO:0009624	response to nematode	103	487	1.1e-07	2.1e-05	GO:0010941	regulation of cell death	232	1864	1.6e-14	2.2e-12	GO:0043067	regulation of programmed cell death	128	1800	1.7e-07	1.8e-05
GO:0009664	plant-type cell wall organization	199	1136	1.2e-07	2.3e-05	GO:0009723	response to ethylene	163	1154	1.9e-14	2.6e-12	GO:0009267	cellular response to starvation	81	985	2e-07	2.1e-05
GO:0033260	nuclear DNA replication	23	44	1.3e-07	2.4e-05	GO:0005975	carbohydrate metabolic process	398	3739	2.5e-14	3.3e-12	GO:0042545	cell wall modification	73	859	2.6e-07	2.7e-05
GO:0048229	gametophyte development	207	1195	1.4e-07	2.6e-05	GO:0071407	cellular response to organic cyclic compound	196	1499	3.4e-14	4.5e-12	GO:0044763	single-organism cellular process	1012	20769	2.6e-07	2.7e-05
GO:0009627	systemic acquired resistance	209	1210	1.5e-07	2.7e-05	GO:0009699	phenylpropanoid biosynthetic process	114	695	3.8e-14	5.1e-12	GO:0010410	hemicellulose metabolic process	50	501	3e-07	3.1e-05
GO:0034050	host programmed cell death induced by symbiont	220	1291	1.7e-07	3e-05	GO:0009664	plant-type cell wall organization	160	1136	4.1e-14	5.4e-12	GO:0009637	response to blue light	32	253	4.5e-07	4.6e-05
GO:0071555	cell wall organization	265	1616	1.7e-07	3e-05	GO:0009826	unidimensional cell growth	201	1556	4.5e-14	5.8e-12	GO:0031668	cellular response to extracellular stimulus	95	1248	4.8e-07	4.8e-05
GO:0009626	plant-type hypersensitive response	220	1291	1.7e-07	3e-05	GO:0009812	flavonoid metabolic process	138	924	5.1e-14	6.7e-12	GO:0005976	polysaccharide metabolic process	121	1716	5.7e-07	5.7e-05
GO:0048653	anther development	79	342	1.7e-07	3e-05	GO:0016049	cell growth	251	2097	6.3e-14	8.1e-12	GO:0098754	detoxification	19	101	5.9e-07	5.9e-05
GO:0042440	pigment metabolic process	166	912	1.7e-07	3e-05	GO:0097305	response to alcohol	253	2123	7.7e-14	9.8e-12	GO:0010941	regulation of cell death	129	1864	6e-07	5.9e-05
GO:0010583	response to cyclopentenone	88	398	1.8e-07	3.2e-05	GO:0016051	carbohydrate biosynthetic process	186	1418	1.2e-13	1.5e-11	GO:0006629	lipid metabolic process	238	3959	6.3e-07	6.1e-05
GO:0006334	nucleosome assembly	41	128	1.9e-07	3.2e-05	GO:0044763	single-organism cellular process	1688	20769	1.4e-13	1.7e-11	GO:0048827	phyllome development	130	1884	6.3e-07	6.1e-05
GO:0000902	cell morphogenesis	335	2136	1.9e-07	3.3e-05	GO:0009813	flavonoid biosynthetic process	131	875	1.9e-13	2.4e-11	GO:0009314	response to radiation	166	2558	6.4e-07	6.1e-05
GO:0034728	nucleosome organization	45	150	2.3e-07	3.9e-05	GO:0007154	cell communication	807	8894	4.3e-13	5.3e-11	GO:0012501	programmed cell death	145	2166	7e-07	6.7e-05
GO:0048608	reproductive structure development	525	3593	2.4e-07	4.1e-05	GO:0006972	hyperosmotic response	116	744	4.6e-13	5.7e-11	GO:0071496	cellular response to external stimulus	95	1261	7.3e-07	6.9e-05
GO:0061458	reproductive system development	525	3594	2.5e-07	4.2e-05	GO:0034637	cellular carbohydrate biosynthetic process	154	1115	5e-13	6e-11	GO:0071369	cellular response to ethylene stimulus	51	533	7.4e-07	6.9e-05
GO:0002376	immune system process	512	3493	2.5e-07	4.2e-05	GO:0009416	response to light stimulus	279	2461	6.9e-13	8.3e-11	GO:0031669	cellular response to nutrient levels	82	1038	7.7e-07	7.2e-05
GO:0000727	double-strand break repair via break-induced replication	15	18	2.9e-07	4.8e-05	GO:0044723	single-organism carbohydrate metabolic process	287	2552	7.2e-13	8.6e-11	GO:0009697	salicylic acid biosynthetic process	52	552	8.9e-07	8.2e-05
GO:0015698	inorganic anion transport	121	616	2.9e-07	4.8e-05	GO:0044281	small molecule metabolic process	777	8558	1.3e-12	1.6e-10	GO:0048367	shoot system development	185	2946	1.1e-06	9.7e-05
GO:0009856	pollination	185	1054	3e-07	4.9e-05	GO:0009653	anatomical structure morphogenesis	602	6345	1.5e-12	1.8e-10	GO:0042440	pigment metabolic process	74	912	1.1e-06	9.8e-05
GO:0009642	response to light intensity	115	577	3.1e-07	5e-05	GO:0009737	response to abscisic acid	214	1764	1.7e-12	1.9e-10	GO:0042445	hormone metabolic process	80	1014	1.1e-06	9.9e-05
GO:0009620	response to fungus	209	1226	3.3e-07	5.4e-05	GO:0009266	response to temperature stimulus	222	1860	2.6e-12	3e-10	GO:0008219	cell death	150	2283	1.2e-06	0.00011
GO:0071369	cellular response to ethylene stimulus	108	533	3.5e-07	5.6e-05	GO:0090627	plant epidermal cell differentiation	161	1220	3.8e-12	4.4e-10	GO:0006811	ion transport	196	3169	1.3e-06	0.00011
GO:0031497	chromatin assembly	48	169	3.6e-07	5.7e-05	GO:0042545	cell wall modification	125	859	3.9e-12	4.4e-10	GO:0097306	cellular response to alcohol	82	1056	1.4e-06	0.00013
GO:0006629	lipid metabolic process	570	3959	3.8e-07	6e-05	GO:0048588	developmental cell growth	179	1411	4.6e-12	5.3e-10	GO:0042594	response to starvation	82	1059	1.6e-06	0.00014
GO:0009696	salicylic acid metabolic process	126	653	3.8e-07	6e-05	GO:0009856	pollination	144	1054	5.8e-12	6.6e-10	GO:0048438	floral whorl development	82	1060	1.6e-06	0.00014
GO:0032502	developmental process	2317	18442	3.9e-07	6.1e-05	GO:0010053	root epidermal cell differentiation	158	1202	7.9e-12	8.9e-10	GO:0043449	cellular alkene metabolic process	33	285	1.8e-06	0.00015
GO:0044703	multi-organism reproductive process	292	1837	4.5e-07	6.9e-05	GO:0010054	trichoblast differentiation	156	1184	9.2e-12	1e-09	GO:0009692	ethylene metabolic process	33	285	1.8e-06	0.00015
GO:0071407	cellular response to organic cyclic compound	246	1499	4.5e-07	6.9e-05	GO:0010015	root morphogenesis	181	1449	1.1e-11	1.2e-09	GO:0009693	ethylene biosynthetic process	33	285	1.8e-06	0.00015
GO:0007165	signal transduction	1031	7659	4.5e-07	6.9e-05	GO:0008219	cell death	257	2283	1.2e-11	1.3e-09	GO:1900673	olefin metabolic process	33	285	1.8e-06	0.00015
GO:0044706	multi-multicellular organism process	187	1076	4.6e-07	7e-05	GO:0044706	multi-multicellular organism process	145	1076	1.2e-11	1.3e-09	GO:1900674	olefin biosynthetic process	33	285	1.8e-06	0.00015
GO:0009555	pollen development	161	895	4.8e-07	7.3e-05	GO:0009314	response to radiation	281	2558	1.3e-11	1.4e-09	GO:0090558	plant epidermis development	118	1703	1.7e-06	0.00015
GO:0000910	cytokinesis	118	603	4.8e-07	7.3e-05	GO:0012501	programmed cell death	246	2166	1.5e-11	1.7e-09	GO:0043450	alkene biosynthetic process	33	285	1.8e-06	0.00015
GO:0009860	pollen tube growth	141	758	5e-07	7.4e-05	GO:0006812	cation transport	221	1892	1.8e-11	1.9e-09	GO:0044070	regulation of anion transport	33	286	1.9e-06	0.00016
GO:0042445	hormone metabolic process	178	1014	4.9e-07	7.4e-05	GO:0000041	transition metal ion transport	73	398	1.8e-11	1.9e-09	GO:0015994	chlorophyll metabolic process	38	359	2.2e-06	0.00018
GO:0051301	cell division	200	1170	5e-07	7.4e-05	GO:0048364	root development	219	1872	2e-11	2.1e-09	GO:0045492	xylan biosynthetic process	41	403	2.2e-06	0.00018
GO:0006261	DNA-dependent DNA replication	83	378	5.1e-07	7.4e-05	GO:0045730	respiratory burst	78	443	2.1e-11	2.3e-09	GO:0009639	response to red or far red light	68	833	2.4e-06	0.0002
GO:0016114	terpenoid biosynthetic process	89	416	5.2e-07	7.6e-05	GO:0022622	root system development	219	1875	2.2e-11	2.3e-09	GO:0071705	nitrogen compound transport	111	1588	2.4e-06	0.0002
GO:0009311	oligosaccharide metabolic process	98	475	6e-07	8.6e-05	GO:0002679	respiratory burst involved in defense response	77	436	2.5e-11	2.6e-09	GO:0010413	glucuronoxylan metabolic process	40	391	2.6e-06	0.00021
GO:0044700	single organism signaling	1057	7886	6.2e-07	8.9e-05	GO:0009744	response to sucrose	86	518	3e-11	3.1e-09	GO:0009611	response to wounding	72	905	2.8e-06	0.00023
GO:0090567	reproductive shoot system development	309	1974	6.8e-07	9.7e-05	GO:0000271	polysaccharide biosynthetic process	148	1124	3.3e-11	3.4e-09	GO:0030417	nicotianamine metabolic process	7	10	3e-06	0.00023
GO:0009411	response to UV	149	818	6.9e-07	9.7e-05	GO:0030001	metal ion transport	160	1251	3.8e-11	3.9e-09	GO:0030418	nicotianamine biosynthetic process	7	10	3e-06	0.00023
GO:0044255	cellular lipid metabolic process	396	2633	7.2e-07	0.0001	GO:0042445	hormone metabolic process	137	1014	3.8e-11	3.9e-09	GO:0008202	steroid metabolic process	60	707	3.1e-06	0.00024
GO:0009639	response to red or far red light	151	833	7.4e-07	0.0001	GO:0033692	cellular polysaccharide biosynthetic process	138	1026	4.3e-11	4.3e-09	GO:1990267	response to transition metal nanoparticle	44	455	3.2e-06	0.00025
GO:0032506	cytokinetic process	100	491	7.6e-07	0.00011	GO:0006979	response to oxidative stress	146	1110	4.8e-11	4.8e-09	GO:0044264	cellular polysaccharide metabolic process	104	1471	3.2e-06	0.00025
GO:0045088	regulation of innate immune response	222	1337	7.8e-07	0.00011	GO:0034285	response to disaccharide	86	524	5e-11	5e-09	GO:0007165	signal transduction	412	7659	3.4e-06	0.00026
GO:0006275	regulation of DNA replication	41	137	8.1e-07	0.00011	GO:0043449	cellular alkene metabolic process	58	285	6.7e-11	6.4e-09	GO:0009744	response to sucrose	48	518	3.5e-06	0.00027
GO:0000911	cytokinesis by cell plate formation	87	410	9.3e-07	0.00013	GO:0009692	ethylene metabolic process	58	285	6.7e-11	6.4e-09	GO:0042446	hormone biosynthetic process	61	730	4e-06	0.0003
GO:0010167	response to nitrate	135	729	1.1e-06	0.00014	GO:0009693	ethylene biosynthetic process	58	285	6.7e-11	6.4e-09	GO:0010359	regulation of anion channel activity	28	230	4.4e-06	0.00034
GO:0010363	regulation of plant-type hypersensitive response	198	1178	1.5e-06	0.00021	GO:1900673	olefin metabolic process	58	285	6.7e-11	6.4e-09	GO:0034285	response to disaccharide	48	524	4.6e-06	0.00035
GO:0006323	DNA packaging	54	214	1.6e-06	0.00021	GO:1900674	olefin biosynthetic process	58	285	6.7e-11	6.4e-09	GO:0072351	tricarboxylic acid biosynthetic process	7	11	4.7e-06	0.00035
GO:0006333	chromatin assembly or disassembly	51	197	1.6e-06	0.00021	GO:0043450	alkene biosynthetic process	58	285	6.7e-11	6.4e-09	GO:0009835	fruit ripening	18	107	4.7e-06	0.00035
GO:0061640	cytoskeleton-dependent cytokinesis	99	495	1.7e-06	0.00023	GO:0032989	cellular component morphogenesis	263	2399	7.7e-11	7.4e-09	GO:1903959	regulation of anion transmembrane transport	29	245	5e-06	0.00037
GO:0048443	stamen development	101	509	1.8e-06	0.00024	GO:0021700	developmental maturation	206	1761	8.1e-11	7.7e-09	GO:0022898	regulation of transmembrane transporter activity	29	246	5.3e-06	0.00039
GO:0048466	androecium development	101	509	1.8e-06	0.00024	GO:0051716	cellular response to stimulus	935	10813	8.5e-11	8.1e-09	GO:0032412	regulation of ion transmembrane transporter activity	29	246	5.3e-06	0.00039
GO:0009873	ethylene-activated signaling pathway	92	451	1.9e-06	0.00025	GO:0042538	hyperosmotic salinity response	99	653	9.4e-11	8.9e-09	GO:0002679	respiratory burst involved in defense response	42	436	5.8e-06	0.00042
GO:0009694	jasmonic acid metabolic process	88	426	2.1e-06	0.00027	GO:0010817	regulation of hormone levels	184	1530	1.2e-10	1.1e-08	GO:1901615	organic hydroxy compound metabolic process	99	1402	5.8e-06	0.00042
GO:0080134	regulation of response to stress	272	1727	2.1e-06	0.00027	GO:0009932	cell tip growth	150	1173	1.6e-10	1.5e-08	GO:0044036	cell wall macromolecule metabolic process	73	944	6.1e-06	0.00044
GO:0015706	nitrate transport	85	407	2.1e-06	0.00027	GO:0044699	single-organism process	2134	27617	1.6e-10	1.5e-08	GO:0003006	developmental process involved in reproduction	265	4641	6.2e-06	0.00044
GO:1901565	organonitrogen compound catabolic process	210	1272	2.2e-06	0.00028	GO:0042440	pigment metabolic process	124	912	2.3e-10	2.1e-08	GO:0009991	response to extracellular stimulus	98	1386	6.2e-06	0.00044
GO:0080135	regulation of cellular response to stress	218	1331	2.3e-06	0.00029	GO:0009595	detection of biotic stimulus	61	322	2.7e-10	2.4e-08	GO:0032409	regulation of transporter activity	29	249	6.6e-06	0.00046
GO:0071705	nitrogen compound transport	253	1588	2.3e-06	0.00029	GO:0040007	growth	316	3050	2.8e-10	2.5e-08	GO:0044281	small molecule metabolic process	451	8558	7.5e-06	0.00053
GO:0006271	DNA strand elongation involved in DNA replication	24	59	2.4e-06	0.0003	GO:0000902	cell morphogenesis	236	2136	4.2e-10	3.8e-08	GO:0048437	floral organ development	89	1233	7.9e-06	0.00055
GO:0009908	flower development	300	1940	2.4e-06	0.0003	GO:0016131	brassinosteroid metabolic process	72	425	5.5e-10	5e-08	GO:0010383	cell wall polysaccharide metabolic process	63	782	8.1e-06	0.00057
GO:0048868	pollen tube development	155	883	2.6e-06	0.00033	GO:1901617	organic hydroxy compound biosynthetic process	114	831	7.7e-10	6.9e-08	GO:0045730	respiratory burst	42	443	8.3e-06	0.00057
GO:0031347	regulation of defense response	244	1526	2.7e-06	0.00034	GO:0048868	pollen tube development	119	883	8.4e-10	7.5e-08	GO:0031667	response to nutrient levels	86	1182	8.5e-06	0.00058
GO:0023052	signaling	1169	8882	2.8e-06	0.00034	GO:0042886	amide transport	46	213	1.2e-09	1.1e-07	GO:0044700	single organism signaling	419	7886	8.7e-06	0.0006
GO:0000160	phosphorelay signal transduction system	121	649	2.8e-06	0.00034	GO:0090558	plant epidermis development	195	1703	1.2e-09	1.1e-07	GO:0009908	flower development	127	1940	9.6e-06	0.00065
GO:0030001	metal ion transport	206	1251	3.1e-06	0.00038	GO:0043562	cellular response to nitrogen levels	45	206	1.3e-09	1.2e-07	GO:0034765	regulation of ion transmembrane transport	34	327	1e-05	0.0007
GO:0002682	regulation of immune system process	257	1626	3.2e-06	0.00039	GO:0042446	hormone biosynthetic process	103	730	1.3e-09	1.2e-07	GO:0048608	reproductive structure development	211	3593	1.2e-05	0.00084
GO:1902410	mitotic cytokinetic process	89	438	3.2e-06	0.00039	GO:0006995	cellular response to nitrogen starvation	41	176	1.4e-09	1.2e-07	GO:0061458	reproductive system development	211	3594	1.3e-05	0.00085
GO:0042545	cell wall modification	151	859	3.3e-06	0.0004	GO:0016128	phytosteroid metabolic process	73	446	1.6e-09	1.4e-07	GO:0009699	phenylpropanoid biosynthetic process	57	695	1.3e-05	0.00089
GO:0006270	DNA replication initiation	32	99	3.3e-06	0.0004	GO:0048765	root hair cell differentiation	140	1112	1.6e-09	1.4e-07	GO:0090567	reproductive shoot system development	128	1974	1.3e-05	0.00089
GO:0050776	regulation of immune response	229	1422	3.6e-06	0.00042	GO:0048764	trichoblast maturation	140	1112	1.6e-09	1.4e-07	GO:0015706	nitrate transport	39	407	1.4e-05	0.00091
GO:0006260	DNA replication	122	660	3.7e-06	0.00043	GO:0000302	response to reactive oxygen species	100	705	1.8e-09	1.5e-07	GO:0010119	regulation of stomatal movement	32	303	1.4e-05	0.00092
GO:0022616	DNA strand elongation	24	61	3.8e-06	0.00044	GO:0048583	regulation of response to stimulus	324	3210	2.1e-09	1.8e-07	GO:0010218	response to far red light	27	233	1.5e-05	0.00095
GO:0000281	mitotic cytokinesis	94	473	3.9e-06	0.00045	GO:0009860	pollen tube growth	105	758	2.3e-09	1.9e-07	GO:0033013	tetrapyrrole metabolic process	41	439	1.5e-05	0.00095
GO:0048869	cellular developmental process	842	6225	3.9e-06	0.00046	GO:0009888	tissue development	361	3660	2.5e-09	2.1e-07	GO:0010054	trichoblast differentiation	85	1184	1.5e-05	0.00097
GO:0042430	indole-containing compound metabolic process	66	296	4.6e-06	0.00053	GO:0044712	single-organism catabolic process	297	2904	3.3e-09	2.8e-07	GO:0048589	developmental growth	152	2441	1.6e-05	0.001
GO:0009820	alkaloid metabolic process	45	173	5.8e-06	0.00066	GO:0008202	steroid metabolic process	99	707	4e-09	3.3e-07	GO:0023052	signaling	463	8882	1.6e-05	0.001
GO:0010154	fruit development	262	1679	5.9e-06	0.00068	GO:0044765	single-organism transport	362	3691	4.3e-09	3.5e-07	GO:0009595	detection of biotic stimulus	33	322	1.8e-05	0.0012
GO:0016137	glycoside metabolic process	77	369	6.4e-06	0.00072	GO:0043269	regulation of ion transport	86	582	4.6e-09	3.8e-07	GO:0044712	single-organism catabolic process	175	2904	2e-05	0.0013
GO:0000041	transition metal ion transport	81	398	8.3e-06	0.00094	GO:0009835	fruit ripening	30	107	6.5e-09	5.3e-07	GO:0009404	toxin metabolic process	44	494	2.1e-05	0.0013
GO:0006812	cation transport	289	1892	8.6e-06	0.00096	GO:0009409	response to cold	157	1328	8.2e-09	6.7e-07	GO:0006778	porphyrin-containing compound metabolic process	40	432	2.2e-05	0.0014
GO:0048731	system development	1167	8929	8.9e-06	0.00099	GO:0043090	amino acid import	60	348	8.3e-09	6.7e-07	GO:0009698	phenylpropanoid metabolic process	83	1162	2.2e-05	0.0014
GO:0042446	hormone biosynthetic process	130	730	9e-06	0.001	GO:0009832	plant-type cell wall biogenesis	108	811	8.9e-09	7.2e-07	GO:0010043	response to zinc ion	30	283	2.4e-05	0.0015
GO:0048364	root development	286	1872	9.4e-06	0.001	GO:0048468	cell development	290	2855	9.5e-09	7.6e-07	GO:0010817	regulation of hormone levels	103	1530	2.4e-05	0.0015
GO:0050793	regulation of developmental process	347	2337	9.6e-06	0.0011	GO:0030154	cell differentiation	441	4695	1e-08	8.2e-07	GO:0009636	response to toxic substance	28	255	2.5e-05	0.0015
GO:0022622	root system development	286	1875	1e-05	0.0012	GO:0031348	negative regulation of defense response	60	352	1.2e-08	9.5e-07	GO:0010053	root epidermal cell differentiation	85	1202	2.5e-05	0.0015
GO:0048583	regulation of response to stimulus	459	3210	1.1e-05	0.0012	GO:1902578	single-organism localization	369	3821	1.4e-08	1.1e-06	GO:0009695	jasmonic acid biosynthetic process	30	287	3.1e-05	0.0019
GO:0006720	isoprenoid metabolic process	125	699	1.1e-05	0.0012	GO:0048469	cell maturation	142	1178	1.5e-08	1.2e-06	GO:0048583	regulation of response to stimulus	189	3210	3.2e-05	0.0019
GO:0048444	floral organ morphogenesis	91	468	1.1e-05	0.0012	GO:0006629	lipid metabolic process	380	3959	1.6e-08	1.2e-06	GO:0034762	regulation of transmembrane transport	34	349	3.5e-05	0.0021
GO:2000026	regulation of multicellular organismal development	258	1668	1.2e-05	0.0013	GO:0006499	N-terminal protein myristoylation	59	347	1.7e-08	1.3e-06	GO:0048509	regulation of meristem development	62	808	3.7e-05	0.0022
GO:1901576	organic substance biosynthetic process	2044	16327	1.3e-05	0.0014	GO:0006498	N-terminal protein lipidation	59	347	1.7e-08	1.3e-06	GO:0006576	cellular biogenic amine metabolic process	34	350	3.7e-05	0.0022
GO:0080090	regulation of primary metabolic process	1202	9241	1.3e-05	0.0014	GO:0018377	protein myristoylation	59	348	1.9e-08	1.4e-06	GO:0006468	protein phosphorylation	170	2844	3.9e-05	0.0023
GO:0032501	multicellular organismal process	2236	17974	1.3e-05	0.0014	GO:0030048	actin filament-based movement	41	196	2e-08	1.5e-06	GO:0090627	plant epidermal cell differentiation	85	1220	4.1e-05	0.0024
GO:0015994	chlorophyll metabolic process	74	359	1.4e-05	0.0014	GO:0044767	single-organism developmental process	1284	15861	2.8e-08	2.2e-06	GO:0015804	neutral amino acid transport	22	180	4.3e-05	0.0025
GO:0048878	chemical homeostasis	188	1153	1.4e-05	0.0015	GO:0055085	transmembrane transport	255	2480	3.2e-08	2.4e-06	GO:0070592	cell wall polysaccharide biosynthetic process	44	511	4.4e-05	0.0026
GO:0009697	salicylic acid biosynthetic process	103	552	1.4e-05	0.0015	GO:0031365	N-terminal protein amino acid modification	62	382	3.4e-08	2.6e-06	GO:0048440	carpel development	45	528	4.6e-05	0.0027
GO:0009741	response to brassinosteroid	80	399	1.5e-05	0.0016	GO:0009739	response to gibberellin	74	496	3.8e-08	2.9e-06	GO:0009827	plant-type cell wall modification	48	579	4.9e-05	0.0028
GO:0048366	leaf development	180	1098	1.6e-05	0.0017	GO:0006790	sulfur compound metabolic process	141	1191	4.4e-08	3.3e-06	GO:0051049	regulation of transport	67	905	5e-05	0.0029
GO:0055088	lipid homeostasis	43	170	1.6e-05	0.0017	GO:1901615	organic hydroxy compound metabolic process	160	1402	4.8e-08	3.6e-06	GO:0044699	single-organism process	1278	27617	6.5e-05	0.0037
GO:0043269	regulation of ion transport	107	582	1.7e-05	0.0018	GO:0006857	oligopeptide transport	33	141	4.9e-08	3.7e-06	GO:0009888	tissue development	209	3660	6.7e-05	0.0039
GO:0010015	root morphogenesis	227	1449	2e-05	0.002	GO:0010114	response to red light	46	246	5.6e-08	4.1e-06	GO:0048467	gynoecium development	46	555	7e-05	0.004
GO:0043455	regulation of secondary metabolic process	108	592	2.1e-05	0.0021	GO:0009694	jasmonic acid metabolic process	66	426	5.9e-08	4.4e-06	GO:2000889	cellodextrin metabolic process	9	35	7.2e-05	0.0041
GO:0065008	regulation of biological quality	611	4443	2.2e-05	0.0022	GO:1901576	organic substance biosynthetic process	1314	16327	6.3e-08	4.6e-06	GO:0009816	defense response to bacterium, incompatible interaction	24	215	7.3e-05	0.0041
GO:0048437	floral organ development	197	1233	2.5e-05	0.0026	GO:0007165	signal transduction	667	7659	6.6e-08	4.8e-06	GO:0033692	cellular polysaccharide biosynthetic process	73	1026	7.7e-05	0.0043
GO:0030174	regulation of DNA-dependent DNA replication initiation	11	15	2.6e-05	0.0026	GO:0043455	regulation of secondary metabolic process	83	592	6.6e-08	4.8e-06	GO:0009657	plastid organization	53	676	7.9e-05	0.0044
GO:0036388	pre-replicative complex assembly	13	22	2.6e-05	0.0026	GO:0009411	response to UV	105	818	7.5e-08	5.4e-06	GO:0015824	proline transport	17	123	8e-05	0.0045
GO:1902299	pre-replicative complex assembly involved in cell cycle DNA replication	13	22	2.6e-05	0.0026	GO:0051606	detection of stimulus	80	565	7.9e-08	5.7e-06	GO:0044042	glucan metabolic process	70	975	8.3e-05	0.0046
GO:0006267	pre-replicative complex assembly involved in nuclear cell cycle DNA replication	13	22	2.6e-05	0.0026	GO:0044707	single-multicellular organism process	1270	15747	9e-08	6.4e-06	GO:0016128	phytosteroid metabolic process	39	446	8.7e-05	0.0048
GO:0010324	membrane invagination	104	569	2.7e-05	0.0027	GO:0009808	lignin metabolic process	46	251	9.3e-08	6.7e-06	GO:0022622	root system development	118	1875	9.4e-05	0.0052
GO:0007568	aging	131	758	2.9e-05	0.0028	GO:0048367	shoot system development	291	2946	9.6e-08	6.8e-06	GO:0015698	inorganic anion transport	49	616	0.0001	0.0058
GO:0044042	glucan metabolic process	161	975	3.2e-05	0.0031	GO:0048856	anatomical structure development	1327	16536	9.7e-08	6.8e-06	GO:0009873	ethylene-activated signaling pathway	39	451	0.00011	0.0059
GO:0090558	plant epidermis development	259	1703	3.3e-05	0.0032	GO:0009827	plant-type cell wall modification	81	579	1e-07	7.3e-06	GO:0016129	phytosteroid biosynthetic process	34	373	0.00012	0.0063
GO:1903506	regulation of nucleic acid-templated transcription	778	5811	3.4e-05	0.0033	GO:0015849	organic acid transport	68	453	1.1e-07	7.6e-06	GO:0044255	cellular lipid metabolic process	156	2633	0.00012	0.0066
GO:0010268	brassinosteroid homeostasis	27	87	3.4e-05	0.0033	GO:0009733	response to auxin	107	847	1.2e-07	8.1e-06	GO:0042547	cell wall modification involved in multidimensional cell growth	9	38	0.00012	0.0066
GO:0009733	response to auxin	143	847	3.4e-05	0.0033	GO:0016132	brassinosteroid biosynthetic process	57	352	1.3e-07	8.8e-06	GO:0022414	reproductive process	306	5718	0.00013	0.0067
GO:0031668	cellular response to extracellular stimulus	198	1248	3.5e-05	0.0033	GO:0007275	multicellular organism development	1242	15387	1.3e-07	8.8e-06	GO:0010118	stomatal movement	40	471	0.00013	0.0067
GO:0010166	wax metabolic process	24	72	3.6e-05	0.0034	GO:0008610	lipid biosynthetic process	218	2090	1.3e-07	8.8e-06	GO:0044038	cell wall macromolecule biosynthetic process	44	537	0.00013	0.0067
GO:0046148	pigment biosynthetic process	115	650	3.6e-05	0.0035	GO:0048869	cellular developmental process	553	6225	1.3e-07	8.9e-06	GO:0070589	cellular component macromolecule biosynthetic process	44	537	0.00013	0.0067
GO:0009312	oligosaccharide biosynthetic process	43	177	3.7e-05	0.0035	GO:0071214	cellular response to abiotic stimulus	90	674	1.4e-07	9.3e-06	GO:0048364	root development	117	1872	0.00013	0.0069
GO:2001141	regulation of RNA biosynthetic process	779	5824	3.7e-05	0.0035	GO:0042939	tripeptide transport	23	77	1.4e-07	9.6e-06	GO:0044702	single organism reproductive process	261	4781	0.00014	0.0071
GO:0065007	biological regulation	2782	22769	3.8e-05	0.0035	GO:0044700	single organism signaling	681	7886	1.5e-07	1e-05	GO:0016131	brassinosteroid metabolic process	37	425	0.00014	0.0074
GO:0035266	meristem growth	121	694	4.1e-05	0.0038	GO:0016143	S-glycoside metabolic process	19	53	1.7e-07	1.1e-05	GO:0046777	protein autophosphorylation	42	507	0.00014	0.0074
GO:0048509	regulation of meristem development	137	808	4.2e-05	0.0039	GO:0042343	indole glucosinolate metabolic process	19	53	1.7e-07	1.1e-05	GO:0000271	polysaccharide biosynthetic process	77	1124	0.00015	0.0079
GO:0097306	cellular response to alcohol	171	1056	4.6e-05	0.0043	GO:0000904	cell morphogenesis involved in differentiation	142	1234	1.8e-07	1.2e-05	GO:0015996	chlorophyll catabolic process	25	242	0.00016	0.0082
GO:0031323	regulation of cellular metabolic process	1324	10336	4.8e-05	0.0044	GO:0015833	peptide transport	36	174	1.8e-07	1.2e-05	GO:0046149	pigment catabolic process	25	242	0.00016	0.0082
GO:0010038	response to metal ion	219	1413	4.9e-05	0.0045	GO:0071396	cellular response to lipid	151	1337	2e-07	1.4e-05	GO:0009642	response to light intensity	46	577	0.00016	0.0082
GO:0005976	polysaccharide metabolic process	259	1716	5.1e-05	0.0047	GO:0016137	glycoside metabolic process	58	369	2.4e-07	1.6e-05	GO:0009791	post-embryonic development	252	4609	0.00016	0.0084
GO:0006979	response to oxidative stress	178	1110	5.1e-05	0.0047	GO:0070301	cellular response to hydrogen peroxide	43	235	2.5e-07	1.6e-05	GO:0009269	response to desiccation	20	172	0.00017	0.0087
GO:0006268	DNA unwinding involved in DNA replication	14	28	5.3e-05	0.0048	GO:0046283	anthocyanin-containing compound metabolic process	59	379	2.5e-07	1.7e-05	GO:0045493	xylan catabolic process	9	40	0.00017	0.0087
GO:0048438	floral whorl development	171	1060	5.5e-05	0.0049	GO:0030104	water homeostasis	20	61	2.6e-07	1.7e-05	GO:1901806	beta-glucoside biosynthetic process	8	31	0.00018	0.0088
GO:0034968	histone lysine methylation	67	331	5.5e-05	0.0049	GO:0009913	epidermal cell differentiation	116	960	2.7e-07	1.8e-05	GO:0010132	dhurrin biosynthetic process	8	31	0.00018	0.0088
GO:0006355	regulation of transcription, DNA-templated	769	5766	5.8e-05	0.0052	GO:0009830	cell wall modification involved in abscission	23	81	3e-07	1.9e-05	GO:0071732	cellular response to nitric oxide	10	50	0.00018	0.0088
GO:0071496	cellular response to external stimulus	198	1261	5.8e-05	0.0052	GO:0044277	cell wall disassembly	23	81	3e-07	1.9e-05	GO:0046395	carboxylic acid catabolic process	41	496	0.00018	0.0088
GO:0051052	regulation of DNA metabolic process	57	268	6.1e-05	0.0054	GO:0080170	hydrogen peroxide transmembrane transport	14	28	3e-07	2e-05	GO:0042546	cell wall biogenesis	82	1223	0.00018	0.0089
GO:0006778	porphyrin-containing compound metabolic process	82	432	6.2e-05	0.0054	GO:0048438	floral whorl development	125	1060	3.1e-07	2e-05	GO:0010015	root morphogenesis	94	1449	0.00018	0.0091
GO:0010389	regulation of G2/M transition of mitotic cell cycle	39	158	6.2e-05	0.0054	GO:0016129	phytosteroid biosynthetic process	58	373	3.3e-07	2.1e-05	GO:0016132	brassinosteroid biosynthetic process	32	352	0.00019	0.0094
GO:0010025	wax biosynthetic process	22	65	6.1e-05	0.0054	GO:0010359	regulation of anion channel activity	42	230	3.6e-07	2.3e-05	GO:0034637	cellular carbohydrate biosynthetic process	76	1115	0.00019	0.0094
GO:0009835	fruit ripening	30	107	6.3e-05	0.0055	GO:0046148	pigment biosynthetic process	86	650	3.6e-07	2.3e-05	GO:0033015	tetrapyrrole catabolic process	25	246	0.0002	0.0098
GO:0042592	homeostatic process	257	1707	6.3e-05	0.0055	GO:0042542	response to hydrogen peroxide	63	422	3.7e-07	2.3e-05	GO:0006787	porphyrin-containing compound catabolic process	25	246	0.0002	0.0098
GO:0033013	tetrapyrrole metabolic process	83	439	6.3e-05	0.0055	GO:0009820	alkaloid metabolic process	35	173	4.2e-07	2.6e-05	GO:0006865	amino acid transport	34	386	0.00021	0.01
GO:0032504	multicellular organism reproduction	181	1137	6.3e-05	0.0055	GO:0006468	protein phosphorylation	278	2844	4.3e-07	2.7e-05	GO:0010075	regulation of meristem growth	51	671	0.00021	0.01
GO:0042538	hyperosmotic salinity response	114	653	6.3e-05	0.0055	GO:0009611	response to wounding	110	905	4.3e-07	2.7e-05	GO:0071731	response to nitric oxide	10	52	0.00023	0.011
GO:0021700	developmental maturation	264	1761	6.4e-05	0.0055	GO:0002252	immune effector process	102	820	4.3e-07	2.7e-05	GO:0098581	detection of external biotic stimulus	15	110	0.00024	0.011
GO:0006857	oligopeptide transport	36	141	6.5e-05	0.0056	GO:0009900	dehiscence	25	97	4.4e-07	2.7e-05	GO:0071281	cellular response to iron ion	12	74	0.00024	0.011
GO:0006865	amino acid transport	75	386	6.5e-05	0.0056	GO:0071369	cellular response to ethylene stimulus	74	533	4.7e-07	2.9e-05	GO:0048653	anther development	31	342	0.00025	0.012
GO:0043067	regulation of programmed cell death	269	1800	6.6e-05	0.0056	GO:0009639	response to red or far red light	103	833	4.9e-07	3e-05	GO:0043455	regulation of secondary metabolic process	46	592	0.00027	0.013
GO:0048569	post-embryonic organ development	218	1415	6.9e-05	0.0059	GO:0042938	dipeptide transport	20	64	5e-07	3.1e-05	GO:0010117	photoprotection	6	17	0.00029	0.014
GO:1902749	regulation of cell cycle G2/M phase transition	39	159	6.9e-05	0.0059	GO:0023052	signaling	751	8882	5.5e-07	3.4e-05	GO:0048443	stamen development	41	509	0.00029	0.014
GO:1900378	positive regulation of secondary metabolite biosynthetic process	78	407	7e-05	0.0059	GO:0009809	lignin biosynthetic process	37	192	5.6e-07	3.4e-05	GO:0048466	androecium development	41	509	0.00029	0.014
GO:0016115	terpenoid catabolic process	13	25	7.2e-05	0.006	GO:0009963	positive regulation of flavonoid biosynthetic process	61	409	5.8e-07	3.5e-05	GO:0015711	organic anion transport	44	560	0.00029	0.014
GO:0010927	cellular component assembly involved in morphogenesis	78	408	7.5e-05	0.0063	GO:0030855	epithelial cell differentiation	120	1020	5.9e-07	3.6e-05	GO:0051555	flavonol biosynthetic process	14	100	0.00029	0.014
GO:0009595	detection of biotic stimulus	65	322	7.5e-05	0.0063	GO:0009718	anthocyanin-containing compound biosynthetic process	52	325	6.1e-07	3.7e-05	GO:0051554	flavonol metabolic process	14	100	0.00029	0.014
GO:1901362	organic cyclic compound biosynthetic process	1202	9351	7.8e-05	0.0065	GO:1903959	regulation of anion transmembrane transport	43	245	6.7e-07	4e-05	GO:0019585	glucuronate metabolic process	15	113	0.00031	0.014
GO:0048609	multicellular organismal reproductive process	176	1106	8e-05	0.0067	GO:0006826	iron ion transport	35	177	6.7e-07	4e-05	GO:0000160	phosphorelay signal transduction system	49	649	0.00032	0.015
GO:0015711	organic anion transport	100	560	8.3e-05	0.0069	GO:0034765	regulation of ion transmembrane transport	52	327	7.2e-07	4.3e-05	GO:0016051	carbohydrate biosynthetic process	91	1418	0.00032	0.015
GO:0018022	peptidyl-lysine methylation	67	337	8.7e-05	0.0071	GO:0009791	post-embryonic development	419	4609	7.2e-07	4.3e-05	GO:0019760	glucosinolate metabolic process	41	512	0.00032	0.015
GO:0045653	negative regulation of megakaryocyte differentiation	11	18	8.8e-05	0.0072	GO:0022898	regulation of transmembrane transporter activity	43	246	7.3e-07	4.3e-05	GO:0019757	glycosinolate metabolic process	41	512	0.00032	0.015
GO:0006073	cellular glucan metabolic process	153	940	9.1e-05	0.0074	GO:0032412	regulation of ion transmembrane transporter activity	43	246	7.3e-07	4.3e-05	GO:0006063	uronic acid metabolic process	15	114	0.00033	0.015
GO:1903825	organic acid transmembrane transport	33	127	9.6e-05	0.0078	GO:2000762	regulation of phenylpropanoid metabolic process	74	541	7.7e-07	4.5e-05	GO:0048731	system development	451	8929	0.00035	0.016
GO:0008300	isoprenoid catabolic process	13	26	9.7e-05	0.0078	GO:0042744	hydrogen peroxide catabolic process	36	187	8.1e-07	4.7e-05	GO:0042341	cyanogenic glycoside metabolic process	8	35	0.00036	0.016
GO:0015804	neutral amino acid transport	42	180	9.7e-05	0.0078	GO:0044272	sulfur compound biosynthetic process	90	706	8.1e-07	4.7e-05	GO:0019756	cyanogenic glycoside biosynthetic process	8	35	0.00036	0.016
GO:0000038	very long-chain fatty acid metabolic process	41	174	9.7e-05	0.0078	GO:0019760	glucosinolate metabolic process	71	512	8.2e-07	4.7e-05	GO:0072350	tricarboxylic acid metabolic process	7	26	0.00036	0.016
GO:0008610	lipid biosynthetic process	305	2090	0.0001	0.008	GO:0019757	glycosinolate metabolic process	71	512	8.2e-07	4.7e-05	GO:0030154	cell differentiation	253	4695	0.00036	0.016
GO:0000302	response to reactive oxygen species	120	705	0.0001	0.0084	GO:0003006	developmental process involved in reproduction	421	4641	8.3e-07	4.8e-05	GO:0006694	steroid biosynthetic process	42	535	0.0004	0.018
GO:1900376	regulation of secondary metabolite biosynthetic process	92	509	0.00011	0.0086	GO:0032409	regulation of transporter activity	43	249	9.7e-07	5.6e-05	GO:0071214	cellular response to abiotic stimulus	50	674	0.00041	0.018
GO:2000377	regulation of reactive oxygen species metabolic process	107	614	0.00011	0.0088	GO:0015994	chlorophyll metabolic process	55	359	9.8e-07	5.6e-05	GO:1901804	beta-glucoside metabolic process	8	36	0.00042	0.019
GO:0009058	biosynthetic process	2360	19197	0.00011	0.0089	GO:1900378	positive regulation of secondary metabolite biosynthetic process	60	407	1e-06	5.7e-05	GO:0080028	nitrile biosynthetic process	8	36	0.00042	0.019
GO:1990267	response to transition metal nanoparticle	84	455	0.00011	0.009	GO:0016138	glycoside biosynthetic process	43	250	1.1e-06	6.1e-05	GO:0035266	meristem growth	51	694	0.00044	0.019
GO:0034285	response to disaccharide	94	524	0.00012	0.0091	GO:0009901	anther dehiscence	23	89	1.2e-06	6.8e-05	GO:0051553	flavone biosynthetic process	14	105	0.00046	0.02
GO:0090627	plant epidermal cell differentiation	190	1220	0.00012	0.0093	GO:0010224	response to UV-B	57	381	1.2e-06	6.9e-05	GO:0051552	flavone metabolic process	14	105	0.00046	0.02
GO:1905039	carboxylic acid transmembrane transport	32	123	0.00012	0.0093	GO:1900376	regulation of secondary metabolite biosynthetic process	70	509	1.3e-06	7.2e-05	GO:0044364	disruption of cells of other organism	6	19	0.00047	0.02
GO:0006972	hyperosmotic response	125	744	0.00012	0.0096	GO:0009908	flower development	199	1940	1.3e-06	7.2e-05	GO:0071241	cellular response to inorganic substance	17	145	0.00047	0.02
GO:0009646	response to absence of light	30	112	0.00012	0.0096	GO:0044703	multi-organism reproductive process	190	1837	1.4e-06	7.8e-05	GO:0009820	alkaloid metabolic process	19	173	0.00047	0.02
GO:0002679	respiratory burst involved in defense response	81	436	0.00013	0.0097	GO:0009834	plant-type secondary cell wall biogenesis	40	228	1.6e-06	9e-05	GO:0031640	killing of cells of other organism	6	19	0.00047	0.02
GO:0009808	lignin metabolic process	53	251	0.00013	0.0097	GO:0009685	gibberellin metabolic process	37	202	1.6e-06	9e-05	GO:0009407	toxin catabolic process	36	439	0.00049	0.021
GO:0009963	positive regulation of flavonoid biosynthetic process	77	409	0.00013	0.0097	GO:0034614	cellular response to reactive oxygen species	50	319	1.7e-06	9.3e-05	GO:0090487	secondary metabolite catabolic process	36	439	0.00049	0.021
GO:0045730	respiratory burst	82	443	0.00013	0.0097	GO:0034220	ion transmembrane transport	142	1292	1.8e-06	0.0001	GO:1902170	cellular response to reactive nitrogen species	11	69	0.00049	0.021
GO:0050832	defense response to fungus	145	890	0.00013	0.01	GO:0006694	steroid biosynthetic process	72	535	1.8e-06	0.0001	GO:0010016	shoot system morphogenesis	74	1116	0.00049	0.021
GO:0016042	lipid catabolic process	97	547	0.00013	0.01	GO:0051187	cofactor catabolic process	49	311	1.9e-06	0.0001	GO:0009830	cell wall modification involved in abscission	12	81	0.0005	0.021
GO:0071214	cellular response to abiotic stimulus	115	674	0.00013	0.01	GO:0006497	protein lipidation	62	436	1.9e-06	0.00011	GO:0044277	cell wall disassembly	12	81	0.0005	0.021
GO:0072593	reactive oxygen species metabolic process	160	1001	0.00014	0.01	GO:0010411	xyloglucan metabolic process	22	85	2e-06	0.00011	GO:0019761	glucosinolate biosynthetic process	38	473	0.0005	0.021
GO:2000762	regulation of phenylpropanoid metabolic process	96	541	0.00014	0.01	GO:0009962	regulation of flavonoid biosynthetic process	68	498	2.2e-06	0.00012	GO:0019758	glycosinolate biosynthetic process	38	473	0.0005	0.021
GO:0000086	G2/M transition of mitotic cell cycle	44	196	0.00014	0.011	GO:0048653	anther development	52	342	2.3e-06	0.00013	GO:0030968	endoplasmic reticulum unfolded protein response	44	576	0.00051	0.021
GO:0010208	pollen wall assembly	67	344	0.00015	0.011	GO:0009816	defense response to bacterium, incompatible interaction	38	215	2.5e-06	0.00013	GO:0010073	meristem maintenance	59	842	0.00051	0.021
GO:0009850	auxin metabolic process	77	411	0.00014	0.011	GO:0048569	post-embryonic organ development	152	1415	2.5e-06	0.00014	GO:0048507	meristem development	80	1231	0.00051	0.021
GO:0085029	extracellular matrix assembly	67	344	0.00015	0.011	GO:0048437	floral organ development	136	1233	2.5e-06	0.00014	GO:0046942	carboxylic acid transport	42	542	0.00052	0.021
GO:0046942	carboxylic acid transport	96	542	0.00015	0.011	GO:0015793	glycerol transport	17	53	2.6e-06	0.00014	GO:0016054	organic acid catabolic process	44	577	0.00052	0.022
GO:0010941	regulation of cell death	274	1864	0.00015	0.011	GO:0042158	lipoprotein biosynthetic process	62	441	2.7e-06	0.00014	GO:0000272	polysaccharide catabolic process	31	359	0.00053	0.022
GO:0012501	programmed cell death	313	2166	0.00015	0.011	GO:0016102	diterpenoid biosynthetic process	37	207	2.7e-06	0.00014	GO:0016045	detection of bacterium	12	82	0.00055	0.022
GO:0042743	hydrogen peroxide metabolic process	138	842	0.00015	0.011	GO:0070482	response to oxygen levels	45	279	2.8e-06	0.00015	GO:0042430	indole-containing compound metabolic process	27	296	0.00055	0.022
GO:0055085	transmembrane transport	353	2480	0.00016	0.011	GO:0036293	response to decreased oxygen levels	44	270	2.8e-06	0.00015	GO:0009733	response to auxin	59	847	0.00058	0.024
GO:0044272	sulfur compound biosynthetic process	119	706	0.00016	0.011	GO:0048731	system development	746	8929	3.2e-06	0.00017	GO:0010154	fruit development	103	1679	0.00059	0.024
GO:0010075	regulation of meristem growth	114	671	0.00016	0.012	GO:0048509	regulation of meristem development	97	808	3.2e-06	0.00017	GO:0034620	cellular response to unfolded protein	44	581	0.0006	0.024
GO:0044786	cell cycle DNA replication	38	161	0.00017	0.012	GO:0098656	anion transmembrane transport	60	425	3.4e-06	0.00018	GO:0009809	lignin biosynthetic process	20	192	0.00063	0.025
GO:0019438	aromatic compound biosynthetic process	1142	8903	0.00017	0.012	GO:0010073	meristem maintenance	100	842	3.5e-06	0.00018	GO:0051606	detection of stimulus	43	565	0.00063	0.025
GO:0044264	cellular polysaccharide metabolic process	222	1471	0.00017	0.012	GO:0032502	developmental process	1445	18442	3.5e-06	0.00018	GO:0001906	cell killing	7	29	0.00063	0.025
GO:0044839	cell cycle G2/M phase transition	44	198	0.00017	0.012	GO:0090567	reproductive shoot system development	199	1974	3.6e-06	0.00019	GO:0009812	flavonoid metabolic process	63	924	0.00065	0.026
GO:0044248	cellular catabolic process	580	4292	0.00018	0.013	GO:0016101	diterpenoid metabolic process	41	246	3.7e-06	0.00019	GO:0048235	pollen sperm cell differentiation	11	72	0.00067	0.027
GO:0045652	regulation of megakaryocyte differentiation	12	24	0.00018	0.013	GO:0044042	glucan metabolic process	112	975	3.8e-06	0.00019	GO:0080027	response to herbivore	5	13	0.00069	0.027
GO:0030219	megakaryocyte differentiation	12	24	0.00018	0.013	GO:0007568	aging	92	758	3.9e-06	0.0002	GO:0009308	amine metabolic process	74	1132	0.0007	0.028
GO:0010310	regulation of hydrogen peroxide metabolic process	89	497	0.00018	0.013	GO:0034762	regulation of transmembrane transport	52	349	3.9e-06	0.0002	GO:0035967	cellular response to topologically incorrect protein	44	588	0.00075	0.03
GO:0009744	response to sucrose	92	518	0.00018	0.013	GO:0001666	response to hypoxia	43	265	4e-06	0.0002	GO:0009644	response to high light intensity	33	401	0.00077	0.03
GO:0010224	response to UV-B	72	381	0.00019	0.013	GO:0015711	organic anion transport	73	560	4.3e-06	0.00022	GO:0050898	nitrile metabolic process	8	40	0.00078	0.03
GO:0010053	root epidermal cell differentiation	186	1202	0.00019	0.013	GO:0046942	carboxylic acid transport	71	542	4.9e-06	0.00025	GO:0016137	glycoside metabolic process	31	369	0.0008	0.031
GO:0051239	regulation of multicellular organismal process	329	2299	0.00019	0.013	GO:0044070	regulation of anion transport	45	286	4.9e-06	0.00025	GO:0009624	response to nematode	38	487	0.00082	0.032
GO:0042542	response to hydrogen peroxide	78	422	0.00019	0.013	GO:0009750	response to fructose	34	188	5.3e-06	0.00027	GO:0009408	response to heat	43	577	0.00092	0.036
GO:0019760	glucosinolate metabolic process	91	512	0.00019	0.013	GO:0010047	fruit dehiscence	15	44	5.5e-06	0.00027	GO:0000003	reproduction	314	6076	0.00095	0.037
GO:0019757	glycosinolate metabolic process	91	512	0.00019	0.013	GO:0008544	epidermis development	123	1108	5.7e-06	0.00029	GO:0009658	chloroplast organization	31	374	0.00098	0.038
GO:0042939	tripeptide transport	23	77	0.0002	0.014	GO:0048827	phyllome development	190	1884	5.8e-06	0.00029	GO:0009311	oligosaccharide metabolic process	37	475	0.00098	0.038
GO:0000278	mitotic cell cycle	215	1424	0.00021	0.015	GO:0015791	polyol transport	17	57	5.9e-06	0.00029	GO:0044262	cellular carbohydrate metabolic process	122	2083	0.001	0.038
GO:0010016	shoot system morphogenesis	174	1116	0.00022	0.015	GO:0048608	reproductive structure development	330	3593	6e-06	0.0003	GO:0009856	pollination	69	1054	0.001	0.039
GO:0030855	epithelial cell differentiation	161	1020	0.00022	0.015	GO:0061458	reproductive system development	330	3594	6.1e-06	0.0003	GO:0098656	anion transmembrane transport	34	425	0.001	0.039
GO:0010054	trichoblast differentiation	183	1184	0.00022	0.015	GO:0015691	cadmium ion transport	18	64	6.3e-06	0.00031	GO:0071248	cellular response to metal ion	14	115	0.001	0.039
GO:0006576	cellular biogenic amine metabolic process	67	350	0.00022	0.015	GO:0034599	cellular response to oxidative stress	56	395	6.4e-06	0.00031	GO:0044272	sulfur compound biosynthetic process	50	706	0.0011	0.04
GO:0009889	regulation of biosynthetic process	1014	7858	0.00022	0.015	GO:0055114	oxidation-reduction process	295	3165	6.9e-06	0.00034	GO:0044706	multi-multicellular organism process	70	1076	0.0011	0.041
GO:0000724	double-strand break repair via homologous recombination	33	134	0.00022	0.015	GO:0071453	cellular response to oxygen levels	25	116	6.9e-06	0.00034	GO:0051187	cofactor catabolic process	27	311	0.0011	0.041
GO:0071215	cellular response to abscisic acid stimulus	144	896	0.00023	0.016	GO:0036294	cellular response to decreased oxygen levels	25	116	6.9e-06	0.00034	GO:0007623	circadian rhythm	26	295	0.0011	0.041
GO:0009862	systemic acquired resistance, salicylic acid mediated signaling pathway	111	659	0.00026	0.018	GO:0035304	regulation of protein dephosphorylation	42	264	7.9e-06	0.00038	GO:0044723	single-organism carbohydrate metabolic process	145	2552	0.0011	0.041
GO:0000904	cell morphogenesis involved in differentiation	189	1234	0.00027	0.018	GO:0009625	response to insect	30	158	8.1e-06	0.00039	GO:0009685	gibberellin metabolic process	20	202	0.0011	0.041
GO:0048563	post-embryonic organ morphogenesis	96	553	0.00027	0.018	GO:0071702	organic substance transport	321	3497	8.5e-06	0.00041	GO:0071453	cellular response to oxygen levels	14	116	0.0011	0.041
GO:0010162	seed dormancy process	71	380	0.00027	0.018	GO:0010345	suberin biosynthetic process	28	142	8.7e-06	0.00042	GO:0036294	cellular response to decreased oxygen levels	14	116	0.0011	0.041
GO:0051252	regulation of RNA metabolic process	799	6099	0.00028	0.019	GO:0015850	organic hydroxy compound transport	25	118	9e-06	0.00043	GO:0032879	regulation of localization	71	1099	0.0012	0.044
GO:0010073	meristem maintenance	136	842	0.00029	0.019	GO:0006984	ER-nucleus signaling pathway	76	606	9.4e-06	0.00045	GO:0044106	cellular amine metabolic process	54	783	0.0012	0.044
GO:0022611	dormancy process	71	381	0.00029	0.019	GO:0022414	reproductive process	495	5718	1e-05	0.00048	GO:0009813	flavonoid biosynthetic process	59	875	0.0012	0.044
GO:0032392	DNA geometric change	26	96	0.00029	0.019	GO:0010075	regulation of meristem growth	82	671	1e-05	0.00048	GO:0016138	glycoside biosynthetic process	23	250	0.0012	0.045
GO:0032508	DNA duplex unwinding	26	96	0.00029	0.019	GO:0071365	cellular response to auxin stimulus	51	353	1e-05	0.00048	GO:0040007	growth	169	3050	0.0012	0.045
GO:0010118	stomatal movement	84	471	0.0003	0.02	GO:0019761	glucosinolate biosynthetic process	63	473	1e-05	0.00049	GO:0009808	lignin metabolic process	23	251	0.0013	0.047
GO:0042938	dipeptide transport	20	64	0.00031	0.02	GO:0019758	glycosinolate biosynthetic process	63	473	1e-05	0.00049	GO:0016052	carbohydrate catabolic process	50	713	0.0013	0.047
GO:0009809	lignin biosynthetic process	42	192	0.00032	0.021	GO:0080053	response to phenylalanine	17	60	1e-05	0.00049	GO:0009955	adaxial/abaxial pattern specification	26	299	0.0013	0.047
GO:0034220	ion transmembrane transport	196	1292	0.00032	0.021	GO:0080052	response to histidine	17	60	1e-05	0.00049	GO:0010027	thylakoid membrane organization	29	348	0.0013	0.047
GO:0009267	cellular response to starvation	155	985	0.00032	0.021	GO:0042430	indole-containing compound metabolic process	45	296	1.1e-05	0.0005	GO:0009668	plastid membrane organization	29	348	0.0013	0.047
GO:2000112	regulation of cellular macromolecule biosynthetic process	814	6232	0.00033	0.021	GO:0048041	focal adhesion assembly	14	41	1.1e-05	0.00051	GO:0006984	ER-nucleus signaling pathway	44	606	0.0013	0.047
GO:0048658	anther wall tapetum development	22	75	0.00034	0.022	GO:0035266	meristem growth	84	694	1.1e-05	0.00051	GO:0005975	carbohydrate metabolic process	202	3739	0.0013	0.048
GO:0010286	heat acclimation	46	218	0.00034	0.022	GO:0034333	adherens junction assembly	14	41	1.1e-05	0.00051	GO:0010252	auxin homeostasis	12	92	0.0014	0.048
GO:0009827	plant-type cell wall modification	99	579	0.00035	0.022	GO:0007045	cell-substrate adherens junction assembly	14	41	1.1e-05	0.00051	GO:0048511	rhythmic process	29	349	0.0014	0.048
GO:0008219	cell death	324	2283	0.00035	0.022	GO:0009686	gibberellin biosynthetic process	34	196	1.2e-05	0.00054	GO:0002218	activation of innate immune response	16	147	0.0014	0.049
GO:0006479	protein methylation	83	467	0.00036	0.023	GO:0048527	lateral root development	53	375	1.2e-05	0.00055
GO:0008213	protein alkylation	83	467	0.00036	0.023	GO:0015996	chlorophyll catabolic process	39	242	1.3e-05	0.00058
GO:0046916	cellular transition metal ion homeostasis	40	181	0.00037	0.023	GO:0046149	pigment catabolic process	39	242	1.3e-05	0.00058
GO:0010584	pollen exine formation	64	337	0.00036	0.023	GO:0051553	flavone biosynthetic process	23	105	1.3e-05	0.00058
GO:0044036	cell wall macromolecule metabolic process	149	944	0.00037	0.023	GO:0051552	flavone metabolic process	23	105	1.3e-05	0.00058
GO:0009056	catabolic process	730	5550	0.00037	0.023	GO:0051049	regulation of transport	103	905	1.3e-05	0.00058
GO:0019222	regulation of metabolic process	1450	11538	0.00037	0.023	GO:0042631	cellular response to water deprivation	44	289	1.3e-05	0.00058
GO:0006631	fatty acid metabolic process	139	871	0.00039	0.024	GO:0019585	glucuronate metabolic process	24	113	1.3e-05	0.00058
GO:0008299	isoprenoid biosynthetic process	106	631	0.00039	0.024	GO:0071456	cellular response to hypoxia	24	113	1.3e-05	0.00058
GO:0000725	recombinational repair	33	139	0.00039	0.024	GO:0071462	cellular response to water stimulus	44	289	1.3e-05	0.00058
GO:0043449	cellular alkene metabolic process	56	285	0.0004	0.025	GO:0007044	cell-substrate junction assembly	14	42	1.4e-05	0.00062
GO:0009692	ethylene metabolic process	56	285	0.0004	0.025	GO:0048443	stamen development	66	509	1.4e-05	0.00062
GO:1900674	olefin biosynthetic process	56	285	0.0004	0.025	GO:0048466	androecium development	66	509	1.4e-05	0.00062
GO:0009693	ethylene biosynthetic process	56	285	0.0004	0.025	GO:0034976	response to endoplasmic reticulum stress	99	863	1.4e-05	0.00063
GO:1900673	olefin metabolic process	56	285	0.0004	0.025	GO:0009269	response to desiccation	31	172	1.4e-05	0.00064
GO:0043450	alkene biosynthetic process	56	285	0.0004	0.025	GO:0080168	abscisic acid transport	11	25	1.5e-05	0.00064
GO:0009962	regulation of flavonoid biosynthetic process	87	498	0.00043	0.026	GO:0052544	defense response by callose deposition in cell wall	25	122	1.5e-05	0.00064
GO:0019219	regulation of nucleobase-containing compound metabolic process	901	6965	0.00043	0.026	GO:0052482	defense response by cell wall thickening	25	122	1.5e-05	0.00064
GO:0009644	response to high light intensity	73	401	0.00044	0.026	GO:0006063	uronic acid metabolic process	24	114	1.5e-05	0.00064
GO:0030154	cell differentiation	624	4695	0.00044	0.026	GO:0031589	cell-substrate adhesion	19	76	1.5e-05	0.00064
GO:0010106	cellular response to iron ion starvation	76	422	0.00044	0.027	GO:0043201	response to leucine	17	62	1.5e-05	0.00065
GO:1903047	mitotic cell cycle process	184	1211	0.00045	0.027	GO:0000272	polysaccharide catabolic process	51	359	1.5e-05	0.00067
GO:0048655	anther wall tapetum morphogenesis	19	61	0.00045	0.027	GO:0035303	regulation of dephosphorylation	42	273	1.6e-05	0.0007
GO:0048654	anther morphogenesis	19	61	0.00045	0.027	GO:0009969	xyloglucan biosynthetic process	16	56	1.7e-05	0.00075
GO:0016054	organic acid catabolic process	98	577	0.00045	0.027	GO:0033015	tetrapyrrole catabolic process	39	246	1.8e-05	0.00075
GO:0009991	response to extracellular stimulus	207	1386	0.00045	0.027	GO:0006787	porphyrin-containing compound catabolic process	39	246	1.8e-05	0.00075
GO:0015837	amine transport	25	94	0.00048	0.028	GO:0030968	endoplasmic reticulum unfolded protein response	72	576	1.8e-05	0.00075
GO:0005984	disaccharide metabolic process	58	301	0.00049	0.029	GO:0000003	reproduction	520	6076	1.8e-05	0.00075
GO:0009409	response to cold	199	1328	0.0005	0.029	GO:0045488	pectin metabolic process	48	332	1.8e-05	0.00077
GO:0044765	single-organism transport	499	3691	0.0005	0.03	GO:0043200	response to amino acid	22	100	1.8e-05	0.00078
GO:0019761	glucosinolate biosynthetic process	83	473	0.00051	0.03	GO:0051555	flavonol biosynthetic process	22	100	1.8e-05	0.00078
GO:0019758	glycosinolate biosynthetic process	83	473	0.00051	0.03	GO:0051554	flavonol metabolic process	22	100	1.8e-05	0.00078
GO:0009901	anther dehiscence	24	89	0.00052	0.03	GO:0010393	galacturonan metabolic process	48	333	1.9e-05	0.00081
GO:0002215	defense response to nematode	12	28	0.00054	0.032	GO:0044702	single organism reproductive process	419	4781	2e-05	0.00084
GO:0016138	glycoside biosynthetic process	50	250	0.00056	0.033	GO:0090333	regulation of stomatal closure	16	57	2.1e-05	0.00087
GO:0090329	regulation of DNA-dependent DNA replication	17	52	0.00056	0.033	GO:0048528	post-embryonic root development	54	394	2.1e-05	0.0009
GO:0010043	response to zinc ion	55	283	0.00056	0.033	GO:0071215	cellular response to abscisic acid stimulus	101	896	2.2e-05	0.00092
GO:0045638	negative regulation of myeloid cell differentiation	11	24	0.00059	0.034	GO:0034620	cellular response to unfolded protein	72	581	2.3e-05	0.00095
GO:0015833	peptide transport	38	174	0.00061	0.035	GO:0006721	terpenoid metabolic process	63	487	2.3e-05	0.00096
GO:0051187	cofactor catabolic process	59	311	0.00062	0.035	GO:0009838	abscission	31	177	2.3e-05	0.00097
GO:0008202	steroid metabolic process	115	707	0.00064	0.037	GO:0006833	water transport	31	177	2.3e-05	0.00097
GO:0031326	regulation of cellular biosynthetic process	895	6943	0.00065	0.037	GO:0052695	cellular glucuronidation	22	102	2.4e-05	0.00098
GO:0042886	amide transport	44	213	0.00066	0.038	GO:0052696	flavonoid glucuronidation	22	102	2.4e-05	0.00098
GO:0048480	stigma development	6	6	0.00067	0.038	GO:0033609	oxalate metabolic process	11	27	2.6e-05	0.0011
GO:0071365	cellular response to auxin stimulus	65	353	0.00067	0.038	GO:0036065	fucosylation	11	27	2.6e-05	0.0011
GO:0010143	cutin biosynthetic process	17	53	0.00067	0.038	GO:0042157	lipoprotein metabolic process	67	531	2.6e-05	0.0011
GO:0009937	regulation of gibberellic acid mediated signaling pathway	24	91	0.00068	0.038	GO:0048507	meristem development	130	1231	2.7e-05	0.0011
GO:0033015	tetrapyrrole catabolic process	49	246	0.00069	0.039	GO:0033013	tetrapyrrole metabolic process	58	439	2.8e-05	0.0011
GO:0006787	porphyrin-containing compound catabolic process	49	246	0.00069	0.039	GO:0042044	fluid transport	31	179	2.8e-05	0.0012
GO:0009913	epidermal cell differentiation	149	960	0.00069	0.039	GO:0034332	adherens junction organization	15	52	2.9e-05	0.0012
GO:0044070	regulation of anion transport	55	286	0.0007	0.039	GO:0065008	regulation of biological quality	391	4443	2.9e-05	0.0012
GO:0009900	dehiscence	25	97	0.0007	0.039	GO:0048767	root hair elongation	88	759	2.9e-05	0.0012
GO:0016571	histone methylation	74	416	0.00071	0.039	GO:0048646	anatomical structure formation involved in morphogenesis	220	2305	2.9e-05	0.0012
GO:0034765	regulation of ion transmembrane transport	61	327	0.00073	0.04	GO:0007160	cell-matrix adhesion	17	66	3e-05	0.0012
GO:0009404	toxin metabolic process	85	494	0.00074	0.041	GO:0009058	biosynthetic process	1486	19197	3e-05	0.0012
GO:0009612	response to mechanical stimulus	32	139	0.00075	0.041	GO:0010089	xylem development	51	370	3.1e-05	0.0012
GO:0010833	telomere maintenance via telomere lengthening	13	34	0.00076	0.042	GO:0009740	gibberellic acid mediated signaling pathway	42	282	3.2e-05	0.0013
GO:0009886	post-embryonic morphogenesis	198	1334	0.00078	0.043	GO:0035967	cellular response to topologically incorrect protein	72	588	3.2e-05	0.0013
GO:0031669	cellular response to nutrient levels	159	1038	0.00078	0.043	GO:0006073	cellular glucan metabolic process	104	940	3.3e-05	0.0013
GO:0048468	cell development	392	2855	0.00079	0.043	GO:0006778	porphyrin-containing compound metabolic process	57	432	3.4e-05	0.0013
GO:0015849	organic acid transport	79	453	0.00079	0.043	GO:0010476	gibberellin mediated signaling pathway	42	283	3.4e-05	0.0013
GO:0048645	organ formation	79	453	0.00079	0.043	GO:0097306	cellular response to alcohol	114	1056	3.7e-05	0.0014
GO:0009851	auxin biosynthetic process	55	288	0.0008	0.044	GO:0009311	oligosaccharide metabolic process	61	475	3.7e-05	0.0015
GO:0003333	amino acid transmembrane transport	26	104	0.00082	0.044	GO:0071370	cellular response to gibberellin stimulus	42	286	4.2e-05	0.0017
GO:0006325	chromatin organization	229	1575	0.00084	0.045	GO:0019375	galactolipid biosynthetic process	38	248	4.3e-05	0.0017
GO:0052544	defense response by callose deposition in cell wall	29	122	0.00084	0.045	GO:0009695	jasmonic acid biosynthetic process	42	287	4.5e-05	0.0018
GO:0052482	defense response by cell wall thickening	29	122	0.00084	0.045	GO:0019374	galactolipid metabolic process	38	249	4.6e-05	0.0018
GO:0005983	starch catabolic process	12	30	0.00088	0.047	GO:0043543	protein acylation	72	596	4.7e-05	0.0018
GO:0010119	regulation of stomatal movement	57	303	0.00089	0.048	GO:0010038	response to metal ion	144	1413	5e-05	0.0019
GO:0080053	response to phenylalanine	18	60	0.0009	0.048	GO:0009741	response to brassinosteroid	53	399	5.3e-05	0.0021
GO:0080052	response to histidine	18	60	0.0009	0.048	GO:0009817	defense response to fungus, incompatible interaction	30	177	5.4e-05	0.0021
GO:0034976	response to endoplasmic reticulum stress	135	863	0.00092	0.049	GO:0010193	response to ozone	24	125	5.4e-05	0.0021
GO:0046283	anthocyanin-containing compound metabolic process	68	379	0.00093	0.049	GO:0006986	response to unfolded protein	73	610	5.5e-05	0.0021
GO:0010556	regulation of macromolecule biosynthetic process	848	6579	0.00094	0.05	GO:0015692	lead ion transport	9	19	5.7e-05	0.0022
						GO:0014075	response to amine	21	101	5.7e-05	0.0022
						GO:0034329	cell junction assembly	15	56	5.9e-05	0.0022
						GO:0009637	response to blue light	38	253	6.3e-05	0.0024
						GO:0080147	root hair cell development	88	780	7e-05	0.0027
						GO:0015804	neutral amino acid transport	30	180	7e-05	0.0027
						GO:0009636	response to toxic substance	38	255	7.3e-05	0.0027
						GO:0009738	abscisic acid-activated signaling pathway	91	815	7.4e-05	0.0028
						GO:0048585	negative regulation of response to stimulus	98	894	7.5e-05	0.0028
						GO:0015840	urea transport	9	20	7.7e-05	0.0029
						GO:0071918	urea transmembrane transport	9	20	7.7e-05	0.0029
						GO:0019755	one-carbon compound transport	9	20	7.7e-05	0.0029
						GO:0016114	terpenoid biosynthetic process	54	416	7.8e-05	0.0029
						GO:0006810	transport	768	9460	8.1e-05	0.003
						GO:0006865	amino acid transport	51	386	8.2e-05	0.003
						GO:0009825	multidimensional cell growth	55	428	8.6e-05	0.0032
						GO:0052543	callose deposition in cell wall	26	147	8.9e-05	0.0033
						GO:0010337	regulation of salicylic acid metabolic process	16	66	9.3e-05	0.0034
						GO:0052542	defense response by callose deposition	37	249	9.4e-05	0.0035
						GO:0052386	cell wall thickening	27	157	0.0001	0.0037
						GO:0045216	cell-cell junction organization	16	68	0.00012	0.0046
						GO:0080110	sporopollenin biosynthetic process	12	40	0.00013	0.0047
						GO:0010351	lithium ion transport	21	108	0.00013	0.0048
						GO:0010043	response to zinc ion	40	283	0.00013	0.0048
						GO:0090332	stomatal closure	17	76	0.00013	0.0048
						GO:0009759	indole glucosinolate biosynthetic process	11	34	0.00014	0.0051
						GO:0016144	S-glycoside biosynthetic process	11	34	0.00014	0.0051
						GO:0009642	response to light intensity	68	577	0.00015	0.0052
						GO:0009056	catabolic process	469	5550	0.00015	0.0053
						GO:0071366	cellular response to indolebutyric acid stimulus	8	17	0.00015	0.0055
						GO:0032501	multicellular organismal process	1387	17974	0.00015	0.0055
						GO:0032879	regulation of localization	114	1099	0.00016	0.0056
						GO:1900424	regulation of defense response to bacterium	14	55	0.00016	0.0058
						GO:0009873	ethylene-activated signaling pathway	56	451	0.00017	0.0059
						GO:0072489	methylammonium transmembrane transport	6	8	0.00017	0.0059
						GO:0048513	animal organ development	478	5677	0.00017	0.006
						GO:0001906	cell killing	10	29	0.00018	0.0065
						GO:0010260	organ senescence	49	380	0.00019	0.0066
						GO:0042126	nitrate metabolic process	14	56	0.00019	0.0067
						GO:0042128	nitrate assimilation	14	56	0.00019	0.0067
						GO:0042214	terpene metabolic process	13	49	0.00019	0.0068
						GO:1990267	response to transition metal nanoparticle	56	455	0.0002	0.0071
						GO:0016145	S-glycoside catabolic process	8	18	0.00021	0.0072
						GO:0042344	indole glucosinolate catabolic process	8	18	0.00021	0.0072
						GO:0006026	aminoglycan catabolic process	15	64	0.00021	0.0072
						GO:0044249	cellular biosynthetic process	1334	17273	0.00022	0.0076
						GO:0006855	drug transmembrane transport	20	105	0.00024	0.0082
						GO:0051234	establishment of localization	814	10171	0.00024	0.0084
						GO:0009687	abscisic acid metabolic process	19	97	0.00025	0.0085
						GO:0016036	cellular response to phosphate starvation	33	224	0.00025	0.0086
						GO:0034330	cell junction organization	16	73	0.00025	0.0086
						GO:0010118	stomatal movement	57	471	0.00026	0.009
						GO:0044364	disruption of cells of other organism	8	19	0.00028	0.0094
						GO:0031640	killing of cells of other organism	8	19	0.00028	0.0094
						GO:0098869	cellular oxidant detoxification	18	90	0.00029	0.0097
						GO:0060429	epithelium development	130	1307	0.00029	0.0097
						GO:1990748	cellular detoxification	18	90	0.00029	0.0097
						GO:0071941	nitrogen cycle metabolic process	16	74	0.00029	0.0097
						GO:0016045	detection of bacterium	17	82	0.00029	0.0098
						GO:0052546	cell wall pectin metabolic process	36	256	0.0003	0.01
						GO:0002831	regulation of response to biotic stimulus	28	179	0.0003	0.01
						GO:0048645	organ formation	55	453	0.00031	0.01
						GO:0034284	response to monosaccharide	39	287	0.00032	0.011
						GO:0009746	response to hexose	38	277	0.00032	0.011
						GO:0052545	callose localization	38	277	0.00032	0.011
						GO:0048544	recognition of pollen	17	83	0.00033	0.011
						GO:0052541	plant-type cell wall cellulose metabolic process	21	117	0.00034	0.011
						GO:0006884	cell volume homeostasis	10	32	0.00036	0.012
						GO:0000165	MAPK cascade	70	620	0.00036	0.012
						GO:0090354	regulation of auxin metabolic process	12	46	0.00039	0.013
						GO:0009734	auxin-activated signaling pathway	43	331	0.00039	0.013
						GO:0030417	nicotianamine metabolic process	6	10	0.0004	0.013
						GO:0030418	nicotianamine biosynthetic process	6	10	0.0004	0.013
						GO:0031323	regulation of cellular metabolic process	823	10336	0.00039	0.013
						GO:0098581	detection of external biotic stimulus	20	110	0.0004	0.013
						GO:0006612	protein targeting to membrane	48	384	0.00041	0.013
						GO:0071695	anatomical structure maturation	33	231	0.00041	0.013
						GO:0009875	pollen-pistil interaction	17	85	0.00042	0.014
						GO:0008361	regulation of cell size	43	333	0.00044	0.014
						GO:0098543	detection of other organism	18	94	0.00045	0.015
						GO:0033037	polysaccharide localization	38	283	0.00047	0.015
						GO:0009992	cellular water homeostasis	9	27	0.00047	0.015
						GO:0030029	actin filament-based process	74	672	0.00048	0.015
						GO:0048440	carpel development	61	528	0.00049	0.016
						GO:2001057	reactive nitrogen species metabolic process	18	95	0.0005	0.016
						GO:0015893	drug transport	21	121	0.0005	0.016
						GO:0010154	fruit development	159	1679	0.00051	0.016
						GO:0046777	protein autophosphorylation	59	507	0.00051	0.016
						GO:0002229	defense response to oomycetes	11	41	0.00055	0.017
						GO:0010027	thylakoid membrane organization	44	348	0.00056	0.018
						GO:0009668	plastid membrane organization	44	348	0.00056	0.018
						GO:0006720	isoprenoid metabolic process	76	699	0.00056	0.018
						GO:0015843	methylammonium transport	6	11	0.00058	0.018
						GO:0072351	tricarboxylic acid biosynthetic process	6	11	0.00058	0.018
						GO:0009408	response to heat	65	577	0.0006	0.019
						GO:0007030	Golgi organization	62	544	0.00061	0.019
						GO:0032350	regulation of hormone metabolic process	14	64	0.00061	0.019
						GO:0016052	carbohydrate catabolic process	77	713	0.00062	0.019
						GO:0010204	defense response signaling pathway, resistance gene-independent	13	57	0.00067	0.021
						GO:1901362	organic cyclic compound biosynthetic process	746	9351	0.0007	0.022
						GO:0070574	cadmium ion transmembrane transport	10	36	0.00077	0.024
						GO:0010565	regulation of cellular ketone metabolic process	32	231	0.00079	0.025
						GO:0030243	cellulose metabolic process	42	334	0.00081	0.025
						GO:0010119	regulation of stomatal movement	39	303	0.00082	0.025
						GO:0043481	anthocyanin accumulation in tissues in response to UV light	50	420	0.00084	0.026
						GO:0043480	pigment accumulation in tissues	50	420	0.00084	0.026
						GO:0043478	pigment accumulation in response to UV light	50	420	0.00084	0.026
						GO:0043479	pigment accumulation in tissues in response to UV light	50	420	0.00084	0.026
						GO:0042435	indole-containing compound biosynthetic process	18	100	0.00085	0.026
						GO:0044248	cellular catabolic process	363	4292	0.00086	0.026
						GO:0009914	hormone transport	61	542	0.00088	0.027
						GO:0002239	response to oomycetes	11	44	0.0009	0.027
						GO:0043476	pigment accumulation	50	422	0.00092	0.028
						GO:0098754	detoxification	18	101	0.00094	0.029
						GO:0048467	gynoecium development	62	555	0.00095	0.029
						GO:0044273	sulfur compound catabolic process	16	85	0.0011	0.032
						GO:0051502	diterpene phytoalexin biosynthetic process	5	8	0.0011	0.033
						GO:0051504	diterpene phytoalexin precursor biosynthetic process pathway	5	8	0.0011	0.033
						GO:0042547	cell wall modification involved in multidimensional cell growth	10	38	0.0011	0.033
						GO:0090358	positive regulation of tryptophan metabolic process	10	38	0.0011	0.033
						GO:0035295	tube development	68	627	0.0011	0.034
						GO:0031407	oxylipin metabolic process	18	103	0.0011	0.034
						GO:0031408	oxylipin biosynthetic process	18	103	0.0011	0.034
						GO:0023014	signal transduction by protein phosphorylation	78	743	0.0012	0.035
						GO:0016115	terpenoid catabolic process	8	25	0.0012	0.036
						GO:0044255	cellular lipid metabolic process	232	2633	0.0012	0.037
						GO:0090357	regulation of tryptophan metabolic process	10	39	0.0013	0.038
						GO:0090355	positive regulation of auxin metabolic process	10	39	0.0013	0.038
						GO:0010150	leaf senescence	36	280	0.0013	0.038
						GO:0015812	gamma-aminobutyric acid transport	9	32	0.0013	0.038
						GO:0072511	divalent inorganic cation transport	50	430	0.0013	0.039
						GO:0015824	proline transport	20	123	0.0014	0.04
						GO:0015696	ammonium transport	11	47	0.0014	0.042
						GO:0070838	divalent metal ion transport	49	421	0.0014	0.042
						GO:0008300	isoprenoid catabolic process	8	26	0.0015	0.044
						GO:0009644	response to high light intensity	47	401	0.0016	0.046
						GO:0042617	paclitaxel biosynthetic process	5	9	0.0016	0.046
						GO:0042616	paclitaxel metabolic process	5	9	0.0016	0.046
						GO:0042373	vitamin K metabolic process	7	20	0.0016	0.046
						GO:1901141	regulation of lignin biosynthetic process	7	20	0.0016	0.046
						GO:0033530	raffinose metabolic process	5	9	0.0016	0.046
						GO:0043069	negative regulation of programmed cell death	47	402	0.0016	0.047
						GO:0048829	root cap development	11	48	0.0016	0.048
						GO:0048638	regulation of developmental growth	96	965	0.0017	0.048
						GO:0071472	cellular response to salt stress	22	144	0.0017	0.048
						GO:0010218	response to far red light	31	233	0.0017	0.048
						GO:0060548	negative regulation of cell death	49	425	0.0017	0.049

## Sheet: Table S8
Table S8. The list of candidate genes located within the ± 50kb genomic regions of the identified SNPs
Gene	Chr	Pos.l	Pos.r	Number of Marker	Trait	Marker
GRMZM2G000737	1	12087169	12094867	1	rAPRD	S1_12062764
GRMZM2G000749	1	12096519	12104576	1	rAPRD	S1_12062764
GRMZM2G380955	1	45094543	45097600	3	HL_LN;HL_LN;HL_LN	S1_45118315;S1_45118362;S1_45118520
AC208436.3_FG007	1	45103542	45110167	3	HL_LN;HL_LN;HL_LN	S1_45118315;S1_45118362;S1_45118520
GRMZM2G053669	1	45118780	45122813	3	HL_LN;HL_LN;HL_LN	S1_45118315;S1_45118362;S1_45118520
GRMZM2G143086	1	66175853	66182042	2	rSRL0510;rSRL0510	S1_66224503;S1_66224538
GRMZM2G038811	1	66252298	66253051	2	rSRL0510;rSRL0510	S1_66224503;S1_66224538
GRMZM2G380133	1	117071254	117073126	1	rPLRL	S1_117101282
GRMZM2G038973	1	117121956	117150021	1	rPLRL	S1_117101282
GRMZM2G062788	1	158329236	158340592	1	rPLRL	S1_158329832
GRMZM2G062777	1	158345090	158351619	1	rPLRL	S1_158329832
AC212040.2_FG006	1	168503894	168507231	3	rPLRL;rTPRL;rPRL005	S1_168550722;S1_168550722;S1_168550722
AC212040.2_FG002	1	168594383	168595036	3	rPLRL;rTPRL;rPRL005	S1_168550722;S1_168550722;S1_168550722
GRMZM2G149751	1	176865317	176872994	4	ASRL_LN;ASRL_LN;ASRL_LN;ASRL_LN	S1_176870882;S1_176871410;S1_176872498;S1_176872647
GRMZM2G449274	1	176868521	176872951	4	ASRL_LN;ASRL_LN;ASRL_LN;ASRL_LN	S1_176870882;S1_176871410;S1_176872498;S1_176872647
GRMZM2G703824	1	176897735	176898142	4	ASRL_LN;ASRL_LN;ASRL_LN;ASRL_LN	S1_176870882;S1_176871410;S1_176872498;S1_176872647
GRMZM2G384592	1	178981070	178981717	1	APRD_CK	S1_178972232
GRMZM2G136277	1	178988086	178988921	1	APRD_CK	S1_178972232
GRMZM5G820643	1	178993612	178994363	1	APRD_CK	S1_178972232
GRMZM2G169449	1	182682259	182683703	2	SLRL_LN;SLRL_LN	S1_182706754;S1_182706811
GRMZM2G361362	1	182705795	182706928	2	SLRL_LN;SLRL_LN	S1_182706754;S1_182706811
GRMZM2G422960	1	182724702	182725980	2	SLRL_LN;SLRL_LN	S1_182706754;S1_182706811
GRMZM2G098986	1	194482102	194488891	1	ASRD_CK	S1_194487684
GRMZM2G407249	1	194524205	194526962	1	ASRD_CK	S1_194487684
GRMZM2G382077	1	242209875	242228024	1	RDW_CK	S1_242260978
GRMZM2G107120	1	258000453	258014201	5	rSRL10;rSRL10;rSRL10;rSRL10;rSRL10	S1_258056624;S1_258056928;S1_258056973;S1_258056984;S1_258056988
GRMZM2G703998	1	258012133	258013608	5	rSRL10;rSRL10;rSRL10;rSRL10;rSRL10	S1_258056624;S1_258056928;S1_258056973;S1_258056984;S1_258056988
GRMZM2G055037	1	258031062	258032910	5	rSRL10;rSRL10;rSRL10;rSRL10;rSRL10	S1_258056624;S1_258056928;S1_258056973;S1_258056984;S1_258056988
GRMZM2G319281	1	258035280	258037705	5	rSRL10;rSRL10;rSRL10;rSRL10;rSRL10	S1_258056624;S1_258056928;S1_258056973;S1_258056984;S1_258056988
GRMZM2G044762	1	258054297	258055568	5	rSRL10;rSRL10;rSRL10;rSRL10;rSRL10	S1_258056624;S1_258056928;S1_258056973;S1_258056984;S1_258056988
GRMZM2G045314	1	258058680	258065662	5	rSRL10;rSRL10;rSRL10;rSRL10;rSRL10	S1_258056624;S1_258056928;S1_258056973;S1_258056984;S1_258056988
GRMZM2G046101	1	258105155	258107917	5	rSRL10;rSRL10;rSRL10;rSRL10;rSRL10	S1_258056624;S1_258056928;S1_258056973;S1_258056984;S1_258056988
GRMZM2G014951	1	260714698	260715968	3	RDW_LN;RDW_LN;RDW_LN	S1_260745558;S1_260745559;S1_260745612
GRMZM2G014934	1	260716286	260718994	3	RDW_LN;RDW_LN;RDW_LN	S1_260745558;S1_260745559;S1_260745612
AC197082.3_FG005	1	260724702	260725585	3	RDW_LN;RDW_LN;RDW_LN	S1_260745558;S1_260745559;S1_260745612
AC197082.3_FG004	1	260737985	260739475	3	RDW_LN;RDW_LN;RDW_LN	S1_260745558;S1_260745559;S1_260745612
GRMZM2G341959	1	260743234	260744961	3	RDW_LN;RDW_LN;RDW_LN	S1_260745558;S1_260745559;S1_260745612
GRMZM2G170851	1	287541505	287544016	1	rPLRL	S1_287528551
GRMZM2G073429	1	287545069	287550336	1	rPLRL	S1_287528551
GRMZM2G073508	1	287557637	287558122	1	rPLRL	S1_287528551
GRMZM2G073511	1	287559278	287563910	1	rPLRL	S1_287528551
GRMZM2G064503	1	291383503	291389717	1	rSLRL	S1_291384599
GRMZM2G417217	1	291607067	291632087	1	ASRD_LN	S1_291678772
GRMZM2G116878	1	291634128	291635190	1	ASRD_LN	S1_291678772
GRMZM2G704130	1	291699490	291699860	1	ASRD_LN	S1_291678772
GRMZM2G179133	1	291727304	291744307	1	ASRD_LN	S1_291678772
GRMZM2G064631	2	29669388	29671309	1	PLRL_LN;TPRL_LN;PRSA_LN;PRL005_LN	S2_29705368
GRMZM2G380138	2	29737530	29738480	15	PLRL_LN;TPRL_LN;PRSA_LN;PRL005_LN	S2_29705368;S2_29748725;S2_29751525;S2_29751533;S2_29753128;S2_29753325;S2_29753372;S2_29753395;S2_29753399;S2_29753503;S2_29753748;S2_29753860;S2_29753881;S2_29753910;S2_29754177
GRMZM2G081930	2	29749591	29752453	15	PLRL_LN;TPRL_LN;PRSA_LN;PRL005_LN	S2_29705368;S2_29748725;S2_29751525;S2_29751533;S2_29753128;S2_29753325;S2_29753372;S2_29753395;S2_29753399;S2_29753503;S2_29753748;S2_29753860;S2_29753881;S2_29753910;S2_29754177
GRMZM2G358365	2	67634723	67636077	2	rPRL;rPRL	S2_67664665;S2_67685516
AC204051.3_FG001	2	67638305	67638775	2	rPRL;rPRL	S2_67664665;S2_67685516
GRMZM2G480903	2	67781659	67782665	1	rPRL	S2_67750740
GRMZM2G148769	2	221501343	221505281	1	HL_LN	S2_221524753
GRMZM2G447987	2	221523580	221528269	1	HL_LN	S2_221524753
GRMZM2G026311	2	221562565	221565517	1	HL_LN	S2_221524753
GRMZM2G083474	3	1963946	1964615	3	rSRL0510;rSRL0510;rSRL0510	S3_1967913;S3_1967923;S3_1967935
GRMZM2G083497	3	1967135	1969102	3	rSRL0510;rSRL0510;rSRL0510	S3_1967913;S3_1967923;S3_1967935
GRMZM2G083749	3	1975592	1980827	3	rSRL0510;rSRL0510;rSRL0510	S3_1967913;S3_1967923;S3_1967935
GRMZM2G099678	3	2001570	2004202	3	rSRL0510;rSRL0510;rSRL0510	S3_1967913;S3_1967923;S3_1967935
GRMZM2G033126	3	12984348	12997162	1	LW_CK	S3_12997401
GRMZM5G821755	3	136934215	136936196	1	APRD_CK	S3_136907581
GRMZM2G068913	3	152214617	152221102	2	SRL005_LN;SRL005_LN	S3_152244542;S3_152244553
GRMZM2G050997	3	152240440	152243093	2	SRL005_LN;SRL005_LN	S3_152244542;S3_152244553
GRMZM2G133428	3	159859813	159861901	1	rCRN	S3_159865258
GRMZM2G133483	3	159859897	159861884	1	rCRN	S3_159865258
GRMZM2G025659	3	160793385	160797335	1	rCRN	S3_160797437
GRMZM2G025742	3	160795816	160799946	1	rCRN	S3_160797437
GRMZM2G145390	3	161601616	161605268	1	APRD_CK	S3_161604439
GRMZM2G447542	3	161605277	161606452	1	APRD_CK	S3_161604439
AC217295.3_FG005	3	161605295	161605712	1	APRD_CK	S3_161604439
GRMZM2G145374	3	161608125	161609667	1	APRD_CK	S3_161604439
GRMZM2G145346	3	161616258	161617822	1	APRD_CK	S3_161604439
GRMZM2G447447	3	161622655	161626810	1	APRD_CK	S3_161604439
GRMZM2G156861	3	168738873	168882335	6	ASRD_LN;ASRD_LN;ASRD_LN;rASRD;ASRD_LN;ASRD_LN	S3_168740019;S3_168740825;S3_168741937;S3_168741937;S3_168788186;S3_168806039
GRMZM5G817173	3	191899705	191903570	1	SDW_CK	S3_191898137
GRMZM2G077307	3	202059292	202064951	1	SDW_CK	S3_202112688
GRMZM2G158013	3	202107596	202112272	1	SDW_CK	S3_202112688
AC197055.3_FG003	3	202118589	202121634	1	SDW_CK	S3_202112688
GRMZM2G150450	3	202140575	202142992	1	SDW_CK	S3_202112688
GRMZM2G071113	3	226851443	226857021	3	PRL10_LN;PRL10_LN;PRL10_LN	S3_226887991;S3_226888025;S3_226888029
GRMZM2G071154	3	226857134	226859487	3	PRL10_LN;PRL10_LN;PRL10_LN	S3_226887991;S3_226888025;S3_226888029
GRMZM2G369703	3	226893770	226897857	3	PRL10_LN;PRL10_LN;PRL10_LN	S3_226887991;S3_226888025;S3_226888029
GRMZM2G071307	3	226906911	226908436	3	PRL10_LN;PRL10_LN;PRL10_LN	S3_226887991;S3_226888025;S3_226888029
GRMZM2G071322	3	226910212	226911995	3	PRL10_LN;PRL10_LN;PRL10_LN	S3_226887991;S3_226888025;S3_226888029
GRMZM2G431314	4	28862580	28886776	3	SPAD_CK;ASRD_CK;SPAD_CK	S4_28918333;S4_28918333;S4_28918336
GRMZM2G007734	4	28947994	28952113	3	SPAD_CK;ASRD_CK;SPAD_CK	S4_28918333;S4_28918333;S4_28918336
GRMZM2G073578	4	28957125	28961898	3	SPAD_CK;ASRD_CK;SPAD_CK	S4_28918333;S4_28918333;S4_28918336
GRMZM2G151519	4	80927425	80930017	3	rSRL0510；rSRL0510；rSRL0510	S4_80936996；S4_80937014；S4_80937026
GRMZM2G702498	4	80940071	80940483	3	rSRL0510；rSRL0510；rSRL0510	S4_80936996；S4_80937014；S4_80937026
AC185586.4_FG003	4	80946869	80947234	3	rSRL0510；rSRL0510；rSRL0510	S4_80936996；S4_80937014；S4_80937026
GRMZM2G376905	4	80955360	80960410	3	rSRL0510；rSRL0510；rSRL0510	S4_80936996；S4_80937014；S4_80937026
GRMZM2G414949	4	80963292	80970154	3	rSRL0510；rSRL0510；rSRL0510	S4_80936996；S4_80937014；S4_80937026
GRMZM2G147123	4	103567777	103570995	1	SLRL_LN	S4_103559926
GRMZM2G104262	4	124002463	124006407	5	SRL10_LN；SRL10_LN；SRL10_LN；SRL10_LN；SRL10_LN	S4_124055633；S4_124055677；S4_124055754；S4_124055759；S4_124055864
GRMZM2G403915	4	124006747	124028253	5	SRL10_LN；SRL10_LN；SRL10_LN；SRL10_LN；SRL10_LN	S4_124055633；S4_124055677；S4_124055754；S4_124055759；S4_124055864
GRMZM5G876450	4	124029161	124036443	5	SRL10_LN；SRL10_LN；SRL10_LN；SRL10_LN；SRL10_LN	S4_124055633；S4_124055677；S4_124055754；S4_124055759；S4_124055864
AC210616.4_FG003	4	124195486	124196895	6	SRL10_LN；SRL10_LN；SRL10_LN；SRL10_LN；SRL10_LN；SRL10_LN	S4_124198862；S4_124198974；S4_124203523；S4_124203593；S4_124210248；S4_124210258
GRMZM5G830085	4	124230294	124230822	6	SRL10_LN；SRL10_LN；SRL10_LN；SRL10_LN；SRL10_LN；SRL10_LN	S4_124198862；S4_124198974；S4_124203523；S4_124203593；S4_124210248；S4_124210258
GRMZM2G071448	4	146558774	146564307	4	rLW；rLW；rLW；rLW	S4_146530083；S4_146530085；S4_146530097；S4_146530140
GRMZM2G157836	4	161427903	161439131	1	ASRD_LN；rASRD	S4_161464773
GRMZM5G881641	4	161439485	161440669	1	ASRD_LN；rASRD	S4_161464773
GRMZM2G137696	4	161464615	161472929	1	ASRD_LN；rASRD	S4_161464773
GRMZM2G385352	4	166089944	166091627	1	rPRL	S4_166128703
GRMZM2G370777	4	178918189	178925234	1	rLW	S4_178918797
GRMZM2G159950	5	1077510	1080318	1	APRD_CK	S5_1125202
GRMZM2G112015	5	1081481	1084127	1	APRD_CK	S5_1125202
GRMZM2G112003	5	1086112	1089267	1	APRD_CK	S5_1125202
GRMZM2G021313	5	1100924	1105935	1	APRD_CK	S5_1125202
GRMZM2G034326	5	1123117	1125585	1	APRD_CK	S5_1125202
GRMZM2G034122	5	1129567	1140180	1	APRD_CK	S5_1125202
GRMZM2G701333	5	9089609	9089962	3	SLRL_LN;SLRL_LN;SLRL_LN	S5_9130703;S5_9132065;S5_9132176
GRMZM2G385543	5	9129443	9131483	3	SLRL_LN;SLRL_LN;SLRL_LN	S5_9130703;S5_9132065;S5_9132176
GRMZM2G041048	5	20989766	20993954	6	APRD_CK;APRD_CK;APRD_CK;APRD_CK;APRD_CK;APRD_CK	S5_21009698;S5_21010695;S5_21042585;S5_21042603;S5_21042767;S5_21042825
GRMZM2G337330	5	20996292	20997250	6	APRD_CK;APRD_CK;APRD_CK;APRD_CK;APRD_CK;APRD_CK	S5_21009698;S5_21010695;S5_21042585;S5_21042603;S5_21042767;S5_21042825
GRMZM2G024054	5	21005810	21011591	6	APRD_CK;APRD_CK;APRD_CK;APRD_CK;APRD_CK;APRD_CK	S5_21009698;S5_21010695;S5_21042585;S5_21042603;S5_21042767;S5_21042825
GRMZM2G023982	5	21012110	21025199	6	APRD_CK;APRD_CK;APRD_CK;APRD_CK;APRD_CK;APRD_CK	S5_21009698;S5_21010695;S5_21042585;S5_21042603;S5_21042767;S5_21042825
AC209332.3_FG011	5	21048367	21051226	10	APRD_CK;APRD_CK;APRD_CK;APRD_CK;APRD_CK;APRD_CK;APRD_CK;APRD_CK;APRD_CK;APRD_CK	S5_21009698;S5_21010695;S5_21042585;S5_21042603;S5_21042767;S5_21042825;S5_21088482;S5_21088584;S5_21090221;S5_21090230
GRMZM2G146041	5	21048673	21067870	10	APRD_CK;APRD_CK;APRD_CK;APRD_CK;APRD_CK;APRD_CK;APRD_CK;APRD_CK;APRD_CK;APRD_CK	S5_21009698;S5_21010695;S5_21042585;S5_21042603;S5_21042767;S5_21042825;S5_21088482;S5_21088584;S5_21090221;S5_21090230
AC203048.3_FG001	5	21236879	21238077	6	APRD_CK;APRD_CK;APRD_CK;APRD_CK;APRD_CK;APRD_CK	S5_21282602;S5_21282730;S5_21282756;S5_21282757;S5_21282765;S5_21282769
GRMZM2G312974	5	21323003	21335482	6	APRD_CK;APRD_CK;APRD_CK;APRD_CK;APRD_CK;APRD_CK	S5_21282602;S5_21282730;S5_21282756;S5_21282757;S5_21282765;S5_21282769
GRMZM2G389557	5	63305824	63308265	2	rRDW;rRDW	S5_63348105;S5_63350063
GRMZM2G389582	5	63306100	63308250	2	rRDW;rRDW	S5_63348105;S5_63350063
GRMZM2G088753	5	63346023	63352952	2	rRDW;rRDW	S5_63348105;S5_63350063
GRMZM2G088737	5	63353530	63357616	2	rRDW;rRDW	S5_63348105;S5_63350063
GRMZM5G882364	5	178666388	178667150	1	APRD_CK	S5_178710035
GRMZM2G529859	5	189249290	189252175	1	APRD_CK	S5_189252709
GRMZM5G868047	5	189263842	189267658	1	APRD_CK	S5_189252709
GRMZM2G023312	5	207502400	207504690	1	rCRN	S5_207547031
GRMZM2G036092	5	207554896	207556510	1	rCRN	S5_207547031
GRMZM2G334084	5	207557564	207558899	1	rCRN	S5_207547031
GRMZM2G036418	5	207563784	207570017	1	rCRN	S5_207547031
GRMZM2G046885	5	209573312	209581383	1	HL_CK	S5_209574108
GRMZM2G012178	5	209617281	209621152	1	HL_CK	S5_209574108
GRMZM2G083961	6	42318241	42318955	11	rSRL0510;rSRL0510;rSRL0510;rSRL0510;rSRL0510;rSRL0510;rSRL0510;rSRL0510;rSRL0510;rSRL0510;rSRL0510	S6_42307320;S6_42307556;S6_42314376;S6_42314397;S6_42318467;S6_42327313;S6_42327712;S6_42327758;S6_42327767;S6_42327802;S6_42336255
GRMZM2G700914	6	42644459	42646697	8	rSRL0510	S6_42595697;S6_42601183;S6_42601341;S6_42618286;S6_42618507;S6_42638188;S6_42638216;S6_42663299
GRMZM2G511318	6	42730408	42731028	1	rSRL0510	S6_42706707
GRMZM5G837145	6	42740774	42741055	1	rSRL0510	S6_42706707
GRMZM2G028758	6	42756274	42760255	1	rSRL0510	S6_42706707
GRMZM2G435357	6	117858952	117862489	1	CRN_LN	S6_117885715
GRMZM5G841142	6	121491541	121495029	2	SRL10_CK;SRL10_CK	S6_121509916;S6_121509969
AC231604.1_FG001	6	121513620	121514473	2	SRL10_CK;SRL10_CK	S6_121509916;S6_121509969
GRMZM2G101702	6	121516618	121517643	2	SRL10_CK;SRL10_CK	S6_121509916;S6_121509969
GRMZM2G136800	6	121553698	121559536	2	SRL10_CK;SRL10_CK	S6_121509916;S6_121509969
GRMZM2G424509	6	132076708	132077510	1	rSRL0510	S6_132104277
GRMZM2G124225	6	132077824	132081325	1	rSRL0510	S6_132104277
GRMZM2G175513	6	132140968	132143501	1	rSRL0510	S6_132104277
GRMZM2G116151	6	132208362	132224111	3	SRL10_CK;SRL10_CK;TSRV_CK	S6_132246314;S6_132249376;S6_132249493
GRMZM2G032896	6	132244541	132248962	3	SRL10_CK;SRL10_CK;TSRV_CK	S6_132246314;S6_132249376;S6_132249493
GRMZM2G032955	6	132267648	132268633	3	SRL10_CK;SRL10_CK;TSRV_CK	S6_132246314;S6_132249376;S6_132249493
GRMZM2G322220	6	147005333	147008157	2	rSRL0510;rSRL0510	S6_147002453;S6_147002489
GRMZM2G026523	6	147008472	147013496	2	rSRL0510;rSRL0510	S6_147002453;S6_147002489
GRMZM2G167243	6	147045278	147047785	2	rSRL0510;rSRL0510	S6_147002453;S6_147002489
GRMZM2G101270	6	159913008	159915014	1	SLRL_LN	S6_159963523
GRMZM2G101282	6	159919787	159922262	1	SLRL_LN	S6_159963523
GRMZM2G101413	6	159922447	159930111	1	SLRL_LN	S6_159963523
GRMZM2G101457	6	159955149	159958785	1	SLRL_LN	S6_159963523
GRMZM2G101533	6	159960318	159964585	1	SLRL_LN	S6_159963523
GRMZM2G101559	6	159965461	159966003	1	SLRL_LN	S6_159963523
AC206788.3_FG008	6	159967641	159967910	1	SLRL_LN	S6_159963523
GRMZM2G101584	6	159979492	159980167	1	SLRL_LN	S6_159963523
GRMZM2G401501	6	159987062	159988537	1	SLRL_LN	S6_159963523
GRMZM2G401515	6	159989668	159995844	1	SLRL_LN	S6_159963523
GRMZM2G000118	7	15260	22690	9	SRL0510_LN	S7_8269;S7_8363;S7_8390;S7_36998;S7_37003;S7_38035;S7_38169;S7_40513;S7_40601
GRMZM2G000124	7	27232	28226	9	SRL0510_LN	S7_8269;S7_8363;S7_8390;S7_36998;S7_37003;S7_38035;S7_38169;S7_40513;S7_40601
GRMZM2G000126	7	32428	33693	9	SRL0510_LN	S7_8269;S7_8363;S7_8390;S7_36998;S7_37003;S7_38035;S7_38169;S7_40513;S7_40601
GRMZM2G404922	7	178311	188310	5	SRL0510_LN	S7_177802;S7_177855;S7_177931;S7_179618;S7_181145
GRMZM2G104854	7	188554	189026	5	SRL0510_LN	S7_177802;S7_177855;S7_177931;S7_179618;S7_181145
GRMZM2G404941	7	189828	195832	5	SRL0510_LN	S7_177802;S7_177855;S7_177931;S7_179618;S7_181145
GRMZM2G059088	7	5789158	5790020	1	APRD_CK	S7_5777718
GRMZM2G018508	7	7153306	7174594	1	SRN_CK	S7_7188616
GRMZM2G100043	7	105637764	105644365	1	APRD_CK	S7_105595322
GRMZM2G025646	7	106257740	106259917	4	APRD_CK	S7_106224071;S7_106224130;S7_106224177;S7_106224231
GRMZM2G372961	7	106500296	106502638	1	APRD_CK	S7_106516749
GRMZM2G070885	7	106518289	106522429	1	APRD_CK	S7_106516749
GRMZM5G857369	7	106528057	106528988	1	APRD_CK	S7_106516749
GRMZM2G074672	7	107883948	107886373	1	rSRL0510	S7_107882783
AC194977.2_FG004	7	160055379	160061649	1	HL_LN	S7_160065787
GRMZM2G384327	7	160062430	160068019	1	HL_LN	S7_160065787
GRMZM2G083243	7	160071867	160075599	1	HL_LN	S7_160065787
GRMZM2G384386	7	160094706	160096131	1	HL_LN	S7_160065787
GRMZM5G887631	7	160098895	160108008	1	HL_LN	S7_160065787
GRMZM2G085038	8	271252	367057	3	rSRL0510	S8_376581;S8_376612;S8_376627
GRMZM2G085111	8	400471	407001	3	rSRL0510	S8_376581;S8_376612;S8_376627
GRMZM2G384298	8	409895	412715	3	rSRL0510	S8_376581;S8_376612;S8_376627
GRMZM2G012601	8	44558471	44562682	1	SRL10_LN	S8_44577647
GRMZM2G056524	8	58215356	58249309	1	HL_LN	S8_58215957
GRMZM2G006554	8	58681728	58682239	4	HL_LN	S8_58705569;S8_58713823;S8_58713938;S8_58713966
GRMZM2G469012	8	58692644	58693724	6	HL_LN	S8_58705569;S8_58713823;S8_58713938;S8_58713966;S8_58736970;S8_58737564
GRMZM2G074824	8	58693929	58703236	6	HL_LN	S8_58705569;S8_58713823;S8_58713938;S8_58713966;S8_58736970;S8_58737564
GRMZM2G324903	8	58837906	58840227	9	HL_LN	S8_58808120;S8_58818920;S8_58818996;S8_58819959;S8_58820073;S8_58821628;S8_58821649;S8_58837520;S8_58837531
GRMZM2G089355	8	120657557	120659685	1	rSRSA	S8_120663069
GRMZM2G388371	8	120685229	120687471	1	rSRSA	S8_120663069
GRMZM2G179444	8	120705512	120708026	1	rSRSA	S8_120663069
GRMZM2G119527	8	130643880	130646681	1	PRL10_LN	S8_130661177
GRMZM2G119483	8	130656951	130660777	1	PRL10_LN	S8_130661177
GRMZM5G874112	8	130693859	130695522	1	PRL10_LN	S8_130661177
GRMZM2G120839	8	130707659	130711005	1	PRL10_LN	S8_130661177
GRMZM2G028266	8	170738399	170739344	1	rASRD	S8_170779065
GRMZM2G028346	8	170740197	170743502	1	rASRD	S8_170779065
AC203294.3_FG012	8	170746932	170747465	1	rASRD	S8_170779065
GRMZM2G121783	8	170757829	170759121	1	rASRD	S8_170779065
GRMZM2G121785	8	170759345	170762915	1	rASRD	S8_170779065
GRMZM2G121820	8	170765993	170770907	1	rASRD	S8_170779065
GRMZM5G805232	8	170774516	170776301	1	rASRD	S8_170779065
AC203294.3_FG001	8	170828223	170830465	1	rASRD	S8_170779065
GRMZM2G557357	8	171878704	171880732	1	ASRD_LN	S8_171917468
GRMZM2G085602	8	171898499	171904746	1	ASRD_LN	S8_171917468
GRMZM2G024476	8	171917567	171921620	1	ASRD_LN	S8_171917468
GRMZM2G173862	8	171949309	171951373	1	ASRD_LN	S8_171917468
GRMZM2G173868	8	171956808	171977242	1	ASRD_LN	S8_171917468
GRMZM2G124047	8	172582834	172588707	1	APRD_LN	S8_172629942
GRMZM2G124091	8	172610879	172618670	1	APRD_LN	S8_172629942
GRMZM2G424857	8	172619995	172625967	1	APRD_LN	S8_172629942
GRMZM2G424873	8	172627057	172631785	1	APRD_LN	S8_172629942
GRMZM2G124321	8	172632331	172637481	1	APRD_LN	S8_172629942
GRMZM2G124365	8	172656764	172661299	1	APRD_LN	S8_172629942
GRMZM2G116087	8	172665323	172669357	1	APRD_LN	S8_172629942
GRMZM2G116273	8	172671226	172674089	1	APRD_LN	S8_172629942
GRMZM2G048919	9	94452005	94453359	1	APRD_CK	S9_94501929
GRMZM2G348666	9	94453571	94475198	1	APRD_CK	S9_94501929
GRMZM5G805627	9	94818252	94820295	1	APRD_CK	S9_94865197
GRMZM2G033179	9	94912987	94914247	1	APRD_CK	S9_94865197
GRMZM2G008359	9	107092504	107093992	1	rASRD	S9_107051938
GRMZM2G159500	9	133066105	133068297	1	APRD_CK	S9_133064384
GRMZM2G112402	9	134822483	134823934	1	APRD_CK	S9_134871767
GRMZM2G112428	9	134825058	134826410	1	APRD_CK	S9_134871767
GRMZM2G066784	9	134863045	134865326	1	APRD_CK	S9_134871767
AC206265.3_FG006	9	134869243	134869894	1	APRD_CK	S9_134871767
GRMZM2G358238	9	134894258	134896744	1	APRD_CK	S9_134871767
GRMZM2G152815	9	149629715	149634020	1	SRL10_LN	S9_149649615
GRMZM2G113060	9	149648095	149649451	1	SRL10_LN	S9_149649615
GRMZM2G113057	9	149653331	149654155	1	SRL10_LN	S9_149649615
GRMZM2G015648	9	149692456	149697117	1	SRL10_LN	S9_149649615
GRMZM2G391833	9	149744061	149749616	1	rCRN	S9_149790318
AC235544.1_FG004	9	149750842	149755712	1	rCRN	S9_149790318
GRMZM2G061428	9	149778468	149786127	1	rCRN	S9_149790318
AC235544.1_FG006	9	149791413	149792666	1	rCRN	S9_149790318
GRMZM2G061314	9	149801857	149807217	1	rCRN	S9_149790318
GRMZM2G061280	9	149808766	149811220	1	rCRN	S9_149790318
GRMZM5G864133	9	149812235	149814186	1	rCRN	S9_149790318
GRMZM5G882285	9	149812238	149814122	1	rCRN	S9_149790318
AC235544.1_FG002	9	149818087	149819467	1	rCRN	S9_149790318
GRMZM2G054603	9	156449824	156452070	1	rRDW	S9_156497207
GRMZM2G134329	9	156470119	156482473	1	rRDW	S9_156497207
GRMZM2G134426	9	156523971	156546958	1	rRDW	S9_156497207
GRMZM5G813470	10	10887771	10892040	1	rRDW	S10_10892637
GRMZM2G056270	10	25305994	25312590	1	SLRL_LN;SRL005_LN	S10_25265784
GRMZM2G306237	10	91146427	91148591	1	SRSA_CK;TSRV_CK	S10_91176557
GRMZM2G039381	10	91183970	91184953	1	SRSA_CK;TSRV_CK	S10_91176557
GRMZM5G863097	10	93923513	93927609	6	SPAD_CK	S10_93922506;S10_93922514;S10_93922554;S10_93922587;S10_93922622;S10_93922633
GRMZM5G831308	10	93930795	93932565	6	SPAD_CK	S10_93922506;S10_93922514;S10_93922554;S10_93922587;S10_93922622;S10_93922633
GRMZM5G818631	10	93938553	93939776	6	SPAD_CK	S10_93922506;S10_93922514;S10_93922554;S10_93922587;S10_93922622;S10_93922633
GRMZM2G443509	10	113181083	113188620	1	APRD_CK	S10_113233677
GRMZM2G568537	10	113216420	113216810	1	APRD_CK	S10_113233677
GRMZM2G169516	10	124079419	124084329	1	rRDW	S10_124086980
GRMZM2G169648	10	124084467	124089888	1	rRDW	S10_124086980
GRMZM2G169726	10	124116990	124118006	1	rRDW	S10_124086980

## Sheet: Table S9
Table S9. The list of 51 candidate causal genes.
Gene	chr	pos.l	pos.r	Trait	Annotation
GRMZM2G048919	9	94452005	94453359	APRD_CK	expressed protein
GRMZM2G159950	5	1077510	1080318	APRD_CK	prefoldin, putative, expressed
GRMZM5G882364	5	178666388	178667150	APRD_CK	heavy metal transport/detoxification protein, putative, expressed
GRMZM5G857369	7	106528057	106528988	APRD_CK
GRMZM2G159500	9	133066105	133068297	APRD_CK	nactf29 - NAC-transcription factor 29
GRMZM2G046885	5	209573312	209581383	HL_CK	mads73 - MADS-transcription factor 73
GRMZM2G033126	3	12984348	12997162	LW_CK	SAM dependent carboxyl methyltransferase, putative, expressed
GRMZM5G818631	10	93938553	93939776	SPAD_CK	erythronate-4-phosphate dehydrogenase domain containing protein, expressed
GRMZM2G007734	4	28947994	28952113	SPAD_CK;ASRD_CK;SPAD_CK	expressed protein
GRMZM2G023982	5	21012110	21025199	APRD_CK;APRD_CK;APRD_CK;APRD_CK;APRD_CK;APRD_CK	hypothetical protein
AC203048.3_FG001	5	21236879	21238077	APRD_CK;APRD_CK;APRD_CK;APRD_CK;APRD_CK;APRD_CK	expressed protein
GRMZM2G312974	5	21323003	21335482	APRD_CK;APRD_CK;APRD_CK;APRD_CK;APRD_CK;APRD_CK	expressed protein
GRMZM2G337330	5	20996292	20997250	APRD_CK;APRD_CK;APRD_CK;APRD_CK;APRD_CK;APRD_CK	expressed protein
GRMZM2G116087	8	172665323	172669357	APRD_LN	cmu1 - chorismate mutase1
GRMZM2G424857	8	172619995	172625967	APRD_LN	acetamidase, putative, expressed
GRMZM2G116878	1	291634128	291635190	ASRD_LN	IPP transferase, putative, expressed
GRMZM2G384386	7	160094706	160096131	HL_LN	ereb201 - AP2-EREBP-transcription factor 201
GRMZM2G119527	8	130643880	130646681	PRL10_LN	ferroportin1 domain containing protein, expressed
GRMZM2G101270	6	159913008	159915014	SLRL_LN	ATP binding protein, putative, expressed
AC206788.3_FG008	6	159967641	159967910	SLRL_LN
GRMZM2G401515	6	159989668	159995844	SLRL_LN	DAG protein, chloroplast precursor, putative, expressed
GRMZM2G404922	7	178311	188310	SRL0510_LN	pentatricopeptide containing protein, putative, expressed
AC208436.3_FG007	1	45103542	45110167	HL_LN;HL_LN;HL_LN	PHD finger family protein, putative, expressed
GRMZM2G053669	1	45118780	45122813	HL_LN;HL_LN;HL_LN	asparagine synthetase, putative, expressed
GRMZM2G380955	1	45094543	45097600	HL_LN;HL_LN;HL_LN	zinc finger, RING-type, putative, expressed
GRMZM2G050997	3	152240440	152243093	SRL005_LN;SRL005_LN	cko2 - cytokinin oxidase 2
GRMZM2G071307	3	226906911	226908436	PRL10_LN;PRL10_LN;PRL10_LN
GRMZM2G341959	1	260743234	260744961	RDW_LN;RDW_LN;RDW_LN	sulfotransferase domain containing protein, expressed
GRMZM2G014951	1	260714698	260715968	RDW_LN;RDW_LN;RDW_LN	sulfotransferase domain containing protein, expressed
GRMZM2G149751	1	176865317	176872994	ASRL_LN;ASRL_LN;ASRL_LN;ASRL_LN	mets1 - methionine synthase1
GRMZM2G081930	2	29749591	29752453	PLRL_LN;TPRL_LN;PRSA_LN;PRL005_LN	nactf36 - NAC-transcription factor 36
GRMZM5G881641	4	161439485	161440669	ASRD_LN；rASRD
AC203294.3_FG012	8	170746932	170747465	rASRD	VQ domain containing protein, putative, expressed
GRMZM2G028266	8	170738399	170739344	rASRD	KAZ1 - Kazal-type serine protease inhibitor precursor, expressed
AC203294.3_FG001	8	170828223	170830465	rASRD	CAMK_CAMK_like.4 - CAMK includes calcium/calmodulin depedent protein kinases, expressed
GRMZM2G025659	3	160793385	160797335	rCRN	hydrolase, alpha/beta fold family domain containing protein, expressed
GRMZM2G480903	2	67781659	67782665	rPRL	glutaredoxin subgroup III, expressed
GRMZM2G169726	10	124116990	124118006	rRDW	heavy metal associated domain containing protein, expressed
GRMZM2G064503	1	291383503	291389717	rSLRL	expressed protein
GRMZM2G384298	8	409895	412715	rSRL0510
GRMZM2G085111	8	400471	407001	rSRL0510	MDR-like ABC transporter, putative, expressed
GRMZM2G074672	7	107883948	107886373	rSRL0510	integral membrane protein, putative, expressed
GRMZM2G026523	6	147008472	147013496	rSRL0510;rSRL0510	peptide transporter PTR2, putative, expressed
GRMZM2G083497	3	1967135	1969102	rSRL0510;rSRL0510;rSRL0510	40S ribosomal protein S15a, putative, expressed
GRMZM2G083474	3	1963946	1964615	rSRL0510;rSRL0510;rSRL0510	expressed protein
GRMZM2G044762	1	258054297	258055568	rSRL10;rSRL10;rSRL10;rSRL10;rSRL10	deoxyuridine 5-triphosphate nucleotidohydrolase, putative, expressed
GRMZM2G055037	1	258031062	258032910	rSRL10;rSRL10;rSRL10;rSRL10;rSRL10	protein binding protein, putative, expressed
GRMZM2G319281	1	258035280	258037705	rSRL10;rSRL10;rSRL10;rSRL10;rSRL10	acidic leucine-rich nuclear phosphoprotein 32-related protein 2, putative, expressed
GRMZM2G024054	5	21005810	21011591	APRD_CK;APRD_CK;APRD_CK;APRD_CK;APRD_CK;APRD_CK	MYB family transcription factor
GRMZM2G449274	1	176868521	176872951	ASRL_LN;ASRL_LN;ASRL_LN;ASRL_LN
GRMZM2G361362	1	182705795	182706928	SLRL_LN;SLRL_LN	heat shock protein

## Sheet: Table S10
Table S10: Prediction of cis-regulatory elements in the ZmNAC36 promoter region.
Haplotype	SNP or InDel	Matrix ID	Family	Position	Strand	Similar Score	Hit Sequence
Hap1	InDel-1831	TF_motif_seq_0246	TALE	114	+	1	TGACT
Hap1	InDel-1831	TF_motif_seq_0238	(Motif sequence only)	116	-	1	ACTTT
Hap1	SNP-1767	TF_motif_seq_0238	(Motif sequence only)	170	-	1	TCTTT
Hap1	SNP-1622	TF_motif_seq_0394	(Others)	318	+	0.86	TGTAAtg
Hap1	SNP-1481	TFmatrixID_0503	MIKC;M-type;MADS box	459	+	0.86	gacgggttgaaatAGAAActt
Hap1	SNP-1432	TFmatrixID_0067	ERF;AP2	501	-	0.97	cggGTCGGtt
Hap1	SNP-1432	TFmatrixID_0417	GeBP	501	-	1	cgGGTCGgt
Hap1	SNP-1432	TFmatrixID_0064	ERF	502	-	0.99	ggGTCGGtt
Hap1	SNP-1432	TFmatrixID_0080	ERF;AP2	502	-	0.99	ggGTCGGttg
Hap1	SNP-1432	TFmatrixID_0119	AP2;ERF	502	-	0.94	ggGTCGGttg
Hap1	SNP-1432	TFmatrixID_0088	ERF;AP2	503	-	0.87	gGTCGGtt
Hap1	SNP-1432	TFmatrixID_0118	ERF	503	-	0.95	gGTCGGtt
Hap1	SNP-1432	TFmatrixID_0121	ERF;AP2; ERF;bHLH	503	-	0.95	gGTCGGtt
Hap1	SNP-1432,SNP-1429	TFmatrixID_0474	MYB	504	+	0.99	gtCGGTTgtg
Hap1	SNP-1432,SNP-1429	TFmatrixID_0551	MYB	504	+	1	gtcGGTTG
Hap1	SNP-1432,SNP-1429	TF_motif_seq_0284	(Motif sequence only)	504	-	1	gTCGGT
Hap1	SNP-1432,SNP-1429	TF_motif_seq_0324	(Motif sequence only)	504	-	1	GTCGGt
Hap1	SNP-1429	TFmatrixID_0551	MYB	511	+	0.95	gtgGGTTG
Hap1	SNP-1422	TF_motif_seq_0310	(Motif sequence only)	514	-	1	gGTTGG
Hap1	SNP-1414	TFmatrixID_0199	bZIP	524	+	0.96	gtgCGTCAaa
Hap1	SNP-1414	TF_motif_seq_0246	TALE	527	-	1	CGTCA
Hap1	SNP-1390, SNP-1384, SNP-1381	TFmatrixID_0528	ERF;RAV	551	+	0.98	cacACCTGttat
Hap1	SNP-1390, SNP-1384, SNP-1381	TFmatrixID_0561	ERF;RAV	551	+	0.98	cacACCTGttat
Hap1	SNP-1384, SNP-1381	TFmatrixID_0193	bZIP	552	+	0.88	ACACCtgt
Hap1	SNP-1384, SNP-1381	TFmatrixID_0193	bZIP	552	-	0.88	acaCCTGT
Hap1	SNP-1371, SNP-1368	TFmatrixID_0366	Myb/SANT;MYB	568	+	1	gtACCGGtcg
Hap1	SNP-1371, SNP-1368	TFmatrixID_0346	MYB	569	+	1	tACCGGtc
Hap1	SNP-1371, SNP-1368	TFmatrixID_0346	MYB	569	-	0.99	taCCGGTc
Hap1	SNP-1368	TFmatrixID_0417	GeBP	571	-	1	ccGGTCGgg
Hap2	SNP-1384	TFmatrixID_0193	bZIP	542	+	0.75	ACACCcgt
Hap2	SNP-1368	TFmatrixID_0156	ARF;B3	561	-	1	ccTGTCGgg
Hap2	SNP-1368	TFmatrixID_0088	ERF;AP2	563	-	0.91	tGTCGGgt
Hap2	SNP-1301	TFmatrixID_0301	TALE	625	+	0.99	gTGACAgg
Hap2	SNP-1041, InDel-1039	TFmatrixID_0213	C2H2	825	-	1	tAGTGTc
Hap2	InDel-1039	TFmatrixID_0127	ERF;RAV	832	+	0.93	aCAACAca
